# Supplementary material for: Protein phosphatase 2A regulates cytotoxicity and drug resistance by dephosphorylating AHR and MDR1
Source: J Biol Chem. 2022 Apr 8;298(5):101918. doi: 10.1016/j.jbc.2022.101918 (PMC9118923; doi:10.1016/j.jbc.2022.101918)
Supplement: Supplemental Data S1 [file mmc2.xls]

## Sheet: Sheet1
Data S1 Differentially expressed transcripts and genes in HO mouse
Transcript_ID	Gene_id	Symbol	WT	HO	HO_vs_WT_log2FoldChange	Pvalue
ENSMUST00000079012	ENSMUSG00000025702	2021-03-08	4.72639	8.05518	3.32878	0.0409091
ENSMUST00000063156	ENSMUSG00000020486	2021-09-04	2.80079	5.52071	2.71992	0.0175108
ENSMUST00000122067	ENSMUSG00000020486	2021-09-04	1.84998	4.66141	2.81143	0.00905316
ENSMUST00000117061	ENSMUSG00000018398	2021-09-08	3.14155	5.95784	2.81629	0.00295831
ENSMUST00000151254	ENSMUSG00000030663	1110004F10Rik	5.39032	8.39988	3.00956	0.00204368
ENSMUST00000177022	ENSMUSG00000037971	1110032A03Rik	4.40005	3.18995	-1.2101	0.0468015
ENSMUST00000177577	ENSMUSG00000035171	1110059E24Rik	0	2.87146	2.87146	0.00144651
ENSMUST00000118422	ENSMUSG00000032551	1110059G10Rik	0	3.67559	3.67559	1.56e-05
ENSMUST00000124557	ENSMUSG00000024118	1600002H07Rik	8.03443	6.08209	-1.95234	7.56e-05
ENSMUST00000052691	ENSMUSG00000050088	1600012H06Rik	8.78222	7.6362	-1.14602	0.00859574
ENSMUST00000174004	ENSMUSG00000050088	1600012H06Rik	0	5.36728	5.36728	1.33e-14
ENSMUST00000178890	ENSMUSG00000054676	1600014C10Rik	5.32144	4.20256	-1.11888	0.00728802
ENSMUST00000037220	ENSMUSG00000038782	1700028J19Rik	2.25618	0	-2.25618	0.0222086
ENSMUST00000028800	ENSMUSG00000027327	1700037H04Rik	3.68592	0.712148	-2.97377	0.000283317
ENSMUST00000119133	ENSMUSG00000082766	1700064H15Rik	0.932081	4.67544	3.74336	0.00197911
ENSMUST00000105398	ENSMUSG00000020284	1810043G02Rik	2.18999	3.77662	1.58663	0.0403248
ENSMUST00000220485	ENSMUSG00000021458	2010111I01Rik	4.38875	5.45435	1.0656	0.00478178
ENSMUST00000220884	ENSMUSG00000021458	2010111I01Rik	5.37095	7.06482	1.69387	0.00553297
ENSMUST00000222846	ENSMUSG00000021458	2010111I01Rik	1.64549	5.39609	3.7506	0.000107385
ENSMUST00000140575	ENSMUSG00000086316	2210013O21Rik	0.738463	3.41923	2.68076	0.00382959
ENSMUST00000043718	ENSMUSG00000034159	2310007B03Rik	2.74526	4.29396	1.5487	0.00266242
ENSMUST00000187032	ENSMUSG00000049643	2310022A10Rik	4.11842	2.68646	-1.43196	0.0471936
ENSMUST00000186807	ENSMUSG00000026319	2310035C23Rik	6.3673	7.59796	1.23066	0.0138674
ENSMUST00000185692	ENSMUSG00000026319	2310035C23Rik	0.947112	3.42888	2.48177	0.0479267
ENSMUST00000148482	ENSMUSG00000050705	2310061I04Rik	4.15263	5.46319	1.31056	0.0480782
ENSMUST00000107950	ENSMUSG00000045411	2410002F23Rik	6.53685	3.67809	-2.85876	0.000360078
ENSMUST00000144905	ENSMUSG00000045411	2410002F23Rik	3.87576	2.25439	-1.62137	0.0134626
ENSMUST00000142026	ENSMUSG00000059482	2610301B20Rik	0	1.94187	1.94187	0.0348965
ENSMUST00000075175	ENSMUSG00000058833	2810428I15Rik	5.55419	2.85074	-2.70345	0.0247426
ENSMUST00000190785	ENSMUSG00000032712	2810474O19Rik	1.44132	6.88293	5.44162	0.00978133
ENSMUST00000050125	ENSMUSG00000051339	2900026A02Rik	7.62335	3.56103	-4.06232	2.8e-05
ENSMUST00000025276	ENSMUSG00000024410	3110002H16Rik	6.81089	8.17517	1.36428	0.0233694
ENSMUST00000036972	ENSMUSG00000036242	3632451O06Rik	3.6475	2.194	-1.4535	0.0270391
ENSMUST00000225971	ENSMUSG00000033111	3830406C13Rik	0	2.17598	2.17598	0.0470818
ENSMUST00000225383	ENSMUSG00000033111	3830406C13Rik	0.376814	2.72477	2.34796	0.0254772
ENSMUST00000161813	ENSMUSG00000064202	4430402I18Rik	0	2.48273	2.48273	0.00695415
ENSMUST00000196755	ENSMUSG00000037466	4930427A07Rik	3.6513	0.882053	-2.76925	0.046783
ENSMUST00000102996	ENSMUSG00000021747	4930452B06Rik	5.10678	2.09397	-3.01281	0.00528307
ENSMUST00000212539	ENSMUSG00000044906	4930503L19Rik	4.53939	0.993815	-3.54558	0.0174388
ENSMUST00000213066	ENSMUSG00000044906	4930503L19Rik	4.13684	5.60956	1.47272	0.00150129
ENSMUST00000212982	ENSMUSG00000044906	4930503L19Rik	0.730197	3.02044	2.29025	0.0168605
ENSMUST00000165923	ENSMUSG00000090394	4930523C07Rik	3.61059	0	-3.61059	1.53e-05
ENSMUST00000062357	ENSMUSG00000048905	4930539E08Rik	3.37009	4.66107	1.29098	0.0129877
ENSMUST00000216073	ENSMUSG00000031938	4931406C07Rik	6.82049	5.51218	-1.30832	0.00123211
ENSMUST00000159565	ENSMUSG00000056617	4931429L15Rik	0	2.01869	2.01869	0.0365095
ENSMUST00000152881	ENSMUSG00000037270	4932438A13Rik	8.90268	7.06423	-1.83844	0.000913227
ENSMUST00000129721	ENSMUSG00000037270	4932438A13Rik	1.10701	2.99676	1.88975	0.0260022
ENSMUST00000106625	ENSMUSG00000040412	5330417C22Rik	5.76062	6.92754	1.16692	1.2e-05
ENSMUST00000140530	ENSMUSG00000070814	6330408A02Rik	0.574723	6.13052	5.5558	2.03e-09
ENSMUST00000160822	ENSMUSG00000079144	A130010J15Rik	3.64432	5.25276	1.60844	0.000210002
ENSMUST00000096418	ENSMUSG00000022347	A1bg	15.8012	11.0186	-4.78257	3.26e-23
ENSMUST00000032203	ENSMUSG00000030111	A2m	0.565716	2.67552	2.1098	0.0428413
ENSMUST00000060574	ENSMUSG00000047228	A2ml1	0.565716	3.01704	2.45132	0.0112348
ENSMUST00000131355	ENSMUSG00000029482	Aacs	5.17265	4.09017	-1.08248	0.0312938
ENSMUST00000140805	ENSMUSG00000035642	Aamdc	2.37979	5.01737	2.63758	0.0470204
ENSMUST00000103019	ENSMUSG00000025375	Aatk	2.89999	4.36383	1.46385	0.031528
ENSMUST00000084640	ENSMUSG00000062017	Abca14	1.294	3.41901	2.12501	0.0113619
ENSMUST00000127318	ENSMUSG00000018800	Abca5	3.98878	2.52943	-1.45935	0.0479417
ENSMUST00000127816	ENSMUSG00000028973	Abcb8	4.93786	3.65631	-1.28155	0.0225589
ENSMUST00000073076	ENSMUSG00000028973	Abcb8	9.19519	7.95439	-1.24079	0.0402365
ENSMUST00000115077	ENSMUSG00000028973	Abcb8	1.82659	5.53984	3.71325	0.0111955
ENSMUST00000047970	ENSMUSG00000032842	Abcc10	7.26944	6.16531	-1.10413	0.0318119
ENSMUST00000131423	ENSMUSG00000036872	Abcc12	0	3.5416	3.5416	0.0374471
ENSMUST00000150340	ENSMUSG00000022822	Abcc5	2.07873	3.60417	1.52544	0.0481239
ENSMUST00000143752	ENSMUSG00000029802	Abcg2	5.67635	6.86416	1.18781	0.00495101
ENSMUST00000138608	ENSMUSG00000032046	Abhd12	3.6186	4.85273	1.23412	0.0382091
ENSMUST00000204496	ENSMUSG00000037818	Abhd18	5.68292	3.81151	-1.87141	0.0123305
ENSMUST00000203892	ENSMUSG00000037818	Abhd18	5.50169	4.21484	-1.28685	0.00249951
ENSMUST00000117726	ENSMUSG00000002475	Abhd3	0	6.69188	6.69188	2.37e-25
ENSMUST00000139038	ENSMUSG00000058835	Abi1	4.07077	0	-4.07077	0.0249752
ENSMUST00000052332	ENSMUSG00000026782	Abi2	7.29837	8.68725	1.38888	0.0075395
ENSMUST00000188618	ENSMUSG00000026782	Abi2	2.60885	4.80577	2.19692	0.00131036
ENSMUST00000054598	ENSMUSG00000029095	Ablim2	1.93489	6.98748	5.05259	0.00615807
ENSMUST00000084497	ENSMUSG00000030965	Abraxas2	5.03828	7.06503	2.02675	0.0130715
ENSMUST00000147786	ENSMUSG00000030965	Abraxas2	0	4.12705	4.12705	1.86e-07
ENSMUST00000203864	ENSMUSG00000030083	Abtb1	0	4.14512	4.14512	0.027501
ENSMUST00000221229	ENSMUSG00000113475	AC133183.1	8.09806	6.10528	-1.99277	0.0163331
ENSMUST00000219083	ENSMUSG00000112930	AC164597.1	7.95449	1.76155	-6.19294	0.0401272
ENSMUST00000127952	ENSMUSG00000010651	Acaa1b	9.73627	7.69845	-2.03783	0.0239719
ENSMUST00000010795	ENSMUSG00000010651	Acaa1b	14.9897	13.971	-1.0187	0.000700144
ENSMUST00000183548	ENSMUSG00000020532	Acaca	9.2928	7.91174	-1.38106	2.72e-06
ENSMUST00000143276	ENSMUSG00000042010	Acacb	6.72127	5.58234	-1.13893	0.00478742
ENSMUST00000197916	ENSMUSG00000042647	Acad12	3.72524	0	-3.72524	3.54e-06
ENSMUST00000133277	ENSMUSG00000030861	Acadsb	5.2948	4.22048	-1.07432	0.00958446
ENSMUST00000134516	ENSMUSG00000018574	Acadvl	8.30133	6.96662	-1.33471	0.00195832
ENSMUST00000145654	ENSMUSG00000029033	Acap3	1.8661	3.59879	1.73268	0.0227249
ENSMUST00000152971	ENSMUSG00000056938	Acbd4	3.88998	2.41757	-1.47242	0.0331408
ENSMUST00000140372	ENSMUSG00000056938	Acbd4	0	3.6976	3.6976	0.0321139
ENSMUST00000041593	ENSMUSG00000040272	Accs	3.77447	2.32964	-1.44482	0.0366062
ENSMUST00000084433	ENSMUSG00000038007	Acer2	0	8.86124	8.86124	4.67e-17
ENSMUST00000107385	ENSMUSG00000020917	Acly	5.62435	3.79891	-1.82544	0.000145881
ENSMUST00000154151	ENSMUSG00000020917	Acly	7.17375	5.73484	-1.43891	0.00770196
ENSMUST00000154888	ENSMUSG00000020917	Acly	7.84503	6.52496	-1.32007	0.000425881
ENSMUST00000150392	ENSMUSG00000070985	Acnat1	3.70984	1.6614	-2.04843	0.0142717
ENSMUST00000144324	ENSMUSG00000022477	Aco2	10.3371	9.31509	-1.02198	8.56e-07
ENSMUST00000157003	ENSMUSG00000022477	Aco2	1.31108	3.48203	2.17095	0.00430321
ENSMUST00000161337	ENSMUSG00000021620	Acot12	8.50758	7.48366	-1.02392	0.00112676
ENSMUST00000021653	ENSMUSG00000021228	Acot3	11.4697	7.7521	-3.71759	5.75e-08
ENSMUST00000223080	ENSMUSG00000021228	Acot3	8.46485	5.71192	-2.75293	8.04e-13
ENSMUST00000221860	ENSMUSG00000052392	Acot4	8.82892	6.20151	-2.6274	4.3e-09
ENSMUST00000021652	ENSMUSG00000052392	Acot4	13.3985	12.0402	-1.35834	0.000477991
ENSMUST00000148601	ENSMUSG00000020777	Acox1	13.0054	11.6329	-1.37249	0.00450579
ENSMUST00000124684	ENSMUSG00000020777	Acox1	10.3531	9.11073	-1.24237	4.01e-07
ENSMUST00000128793	ENSMUSG00000020777	Acox1	10.2845	9.26166	-1.02284	0.000583986
ENSMUST00000171175	ENSMUSG00000021751	Acox2	7.56828	8.58389	1.01561	1.97e-05
ENSMUST00000127641	ENSMUSG00000029098	Acox3	4.1818	5.19993	1.01812	0.0159955
ENSMUST00000034822	ENSMUSG00000032281	Acsbg1	2.54498	4.31587	1.77089	0.00315538
ENSMUST00000155122	ENSMUSG00000076435	Acsf2	5.22894	3.91238	-1.31655	0.049987
ENSMUST00000167935	ENSMUSG00000030945	Acsm2	3.92223	5.52616	1.60393	0.0372749
ENSMUST00000106526	ENSMUSG00000030935	Acsm3	7.95876	5.6999	-2.25886	0.00497611
ENSMUST00000044668	ENSMUSG00000035948	Acss3	7.33123	5.4381	-1.89313	1.38e-09
ENSMUST00000039631	ENSMUSG00000035783	Acta2	8.81133	7.26014	-1.55119	0.00563928
ENSMUST00000167386	ENSMUSG00000029580	Actb	3.83983	0	-3.83983	7.07e-06
ENSMUST00000165629	ENSMUSG00000029580	Actb	8.53768	7.12614	-1.41154	0.0088924
ENSMUST00000144868	ENSMUSG00000062825	Actg1	8.74435	6.2741	-2.47024	9.95e-15
ENSMUST00000156343	ENSMUSG00000062825	Actg1	8.03941	6.00158	-2.03782	1.07e-05
ENSMUST00000141406	ENSMUSG00000062825	Actg1	8.8097	7.0449	-1.76481	6.86e-05
ENSMUST00000106215	ENSMUSG00000062825	Actg1	11.811	10.5661	-1.2449	1.7e-05
ENSMUST00000128055	ENSMUSG00000062825	Actg1	9.49061	8.24859	-1.24202	0.0012253
ENSMUST00000071555	ENSMUSG00000062825	Actg1	4.41235	6.84261	2.43026	0.00215648
ENSMUST00000075161	ENSMUSG00000059430	Actg2	4.76533	2.72912	-2.03621	0.0036944
ENSMUST00000127210	ENSMUSG00000054808	Actn4	4.04587	10.0511	6.00523	5.09e-06
ENSMUST00000220770	ENSMUSG00000021076	Actr10	4.20072	5.46187	1.26115	0.00871604
ENSMUST00000159448	ENSMUSG00000037351	Actr1b	4.64557	2.0411	-2.60447	0.00183014
ENSMUST00000224797	ENSMUSG00000015971	Actr8	2.55346	3.97475	1.4213	0.0253882
ENSMUST00000121718	ENSMUSG00000000530	Acvrl1	3.13258	1.22771	-1.90487	0.0391167
ENSMUST00000134296	ENSMUSG00000020926	Adam11	5.69006	4.51569	-1.17437	0.0478381
ENSMUST00000068150	ENSMUSG00000020926	Adam11	9.61898	10.8759	1.25693	0.00358719
ENSMUST00000064536	ENSMUSG00000052593	Adam17	10.4894	7.61546	-2.87389	0.000688313
ENSMUST00000127974	ENSMUSG00000052593	Adam17	4.79586	9.82783	5.03198	7.67e-49
ENSMUST00000101551	ENSMUSG00000052593	Adam17	1.31108	7.14093	5.82985	9.69e-05
ENSMUST00000114107	ENSMUSG00000025964	Adam23	3.47395	0	-3.47395	0.0324109
ENSMUST00000185616	ENSMUSG00000025964	Adam23	5.69801	6.73387	1.03586	0.0429605
ENSMUST00000132436	ENSMUSG00000027318	Adam33	4.51845	3.18219	-1.33626	0.0422988
ENSMUST00000173030	ENSMUSG00000024299	Adamts10	4.73404	0	-4.73404	3.17e-05
ENSMUST00000173813	ENSMUSG00000024299	Adamts10	4.26192	0	-4.26192	1.61e-06
ENSMUST00000123552	ENSMUSG00000049538	Adamts16	0	3.09759	3.09759	0.00137511
ENSMUST00000061427	ENSMUSG00000043635	Adamts3	0	2.82008	2.82008	0.0457367
ENSMUST00000224784	ENSMUSG00000046169	Adamts6	7.71361	5.98484	-1.72878	0.000124957
ENSMUST00000224208	ENSMUSG00000046169	Adamts6	1.60092	7.69468	6.09376	0.0109281
ENSMUST00000125490	ENSMUSG00000030022	Adamts9	3.98487	0	-3.98487	0.0256477
ENSMUST00000144547	ENSMUSG00000020262	Adarb1	2.15746	7.23106	5.07361	3.32e-06
ENSMUST00000098374	ENSMUSG00000020262	Adarb1	0	7.66529	7.66529	6.61e-31
ENSMUST00000134913	ENSMUSG00000046947	Adck2	4.0972	2.57605	-1.52115	0.0133102
ENSMUST00000161732	ENSMUSG00000022550	Adck5	3.7176	5.18281	1.46521	0.0191973
ENSMUST00000149368	ENSMUSG00000002885	Adgre5	2.94939	1.46237	-1.48702	0.0424602
ENSMUST00000074570	ENSMUSG00000061577	Adgrg5	3.07676	0	-3.07676	0.0359165
ENSMUST00000152978	ENSMUSG00000013033	Adgrl1	0.94253	3.03713	2.0946	0.0360904
ENSMUST00000128120	ENSMUSG00000069170	Adgrv1	5.04921	8.90707	3.85786	0.000187951
ENSMUST00000190654	ENSMUSG00000025911	Adhfe1	3.96138	5.66444	1.70305	0.00961251
ENSMUST00000138081	ENSMUSG00000020629	Adi1	6.06171	7.48657	1.42486	0.00379256
ENSMUST00000187699	ENSMUSG00000030168	Adipor2	5.57265	4.16423	-1.40842	0.00941594
ENSMUST00000188851	ENSMUSG00000030168	Adipor2	11.1654	9.85534	-1.31007	0.0126647
ENSMUST00000038191	ENSMUSG00000042429	Adora1	7.51319	9.06964	1.55645	0.0026323
ENSMUST00000086465	ENSMUSG00000042429	Adora1	7.21055	9.1171	1.90655	9.06e-05
ENSMUST00000147341	ENSMUSG00000039041	Adrm1	1.10701	3.6958	2.58879	0.000398951
ENSMUST00000220949	ENSMUSG00000058022	Adtrp	4.72135	2.80543	-1.91592	0.0101409
ENSMUST00000137905	ENSMUSG00000058022	Adtrp	9.92716	8.30741	-1.61975	0.0222382
ENSMUST00000123824	ENSMUSG00000030609	Aen	3.17704	6.84811	3.67107	0.0010555
ENSMUST00000132851	ENSMUSG00000025083	Afap1l2	4.09843	2.75453	-1.3439	0.023323
ENSMUST00000137708	ENSMUSG00000068036	Afdn	6.04636	7.59645	1.55009	0.0450203
ENSMUST00000153821	ENSMUSG00000049470	Aff4	5.60332	4.28277	-1.32055	0.0243649
ENSMUST00000136470	ENSMUSG00000049470	Aff4	4.79212	5.93363	1.14151	0.0250329
ENSMUST00000131268	ENSMUSG00000017718	Afmid	3.84158	0	-3.84158	1.62e-06
ENSMUST00000148016	ENSMUSG00000017718	Afmid	3.34886	8.73402	5.38516	3.13e-16
ENSMUST00000042755	ENSMUSG00000054932	Afp	6.4439	7.45978	1.01588	0.00127063
ENSMUST00000200728	ENSMUSG00000054932	Afp	1.62653	4.86833	3.2418	0.00407357
ENSMUST00000199856	ENSMUSG00000023353	Agap3	4.58015	3.24669	-1.33345	0.0465737
ENSMUST00000202757	ENSMUSG00000029165	Agbl5	6.66428	5.63209	-1.03219	0.0391878
ENSMUST00000162792	ENSMUSG00000033400	Agl	7.73957	5.40377	-2.33579	1.45e-06
ENSMUST00000176315	ENSMUSG00000041530	Ago1	5.96969	7.22226	1.25257	0.0334836
ENSMUST00000127800	ENSMUSG00000041530	Ago1	5.38725	6.72236	1.33511	0.0156788
ENSMUST00000028286	ENSMUSG00000026922	Agpat2	12.2189	10.9243	-1.29457	0.00175546
ENSMUST00000131940	ENSMUSG00000026922	Agpat2	0	9.65905	9.65905	1.45e-39
ENSMUST00000111952	ENSMUSG00000042410	Agps	6.31606	4.71854	-1.59751	0.0244547
ENSMUST00000170555	ENSMUSG00000021557	Agtpbp1	4.12736	6.51254	2.38517	0.0176866
ENSMUST00000190603	ENSMUSG00000026272	Agxt	7.47367	6.14424	-1.32943	3.82e-08
ENSMUST00000092955	ENSMUSG00000069833	Ahnak	3.96791	6.46481	2.4969	3.83e-06
ENSMUST00000223002	ENSMUSG00000021037	Ahsa1	6.77925	5.60557	-1.17369	0.0030387
ENSMUST00000166137	ENSMUSG00000037860	Aim2	3.85393	0	-3.85393	0.0250375
ENSMUST00000200025	ENSMUSG00000028029	Aimp1	4.1033	5.67803	1.57472	0.000457062
ENSMUST00000102780	ENSMUSG00000028527	Ak4	10.5916	7.76166	-2.82992	0.0017424
ENSMUST00000207239	ENSMUSG00000066406	Akap13	3.39198	5.37479	1.98281	0.0468012
ENSMUST00000021635	ENSMUSG00000021214	Akr1c18	1.18706	4.63311	3.44605	0.00115721
ENSMUST00000081326	ENSMUSG00000071551	Akr1c19	5.92701	4.39271	-1.5343	0.0153903
ENSMUST00000144550	ENSMUSG00000001729	Akt1	2.29007	0	-2.29007	0.0403687
ENSMUST00000136232	ENSMUSG00000011096	Akt1s1	5.62795	3.79436	-1.8336	0.00837988
ENSMUST00000152091	ENSMUSG00000011096	Akt1s1	6.24013	7.64263	1.4025	0.00662346
ENSMUST00000107880	ENSMUSG00000011096	Akt1s1	5.32868	7.10371	1.77503	0.00135803
ENSMUST00000054343	ENSMUSG00000011096	Akt1s1	4.41525	6.73148	2.31624	0.000245927
ENSMUST00000120213	ENSMUSG00000031667	Aktip	1.98221	4.14915	2.16693	0.0043469
ENSMUST00000112524	ENSMUSG00000032786	Alas1	1.66228	5.69418	4.0319	0.00126812
ENSMUST00000210352	ENSMUSG00000007833	Aldh16a1	3.80044	4.98548	1.18504	0.0143299
ENSMUST00000209581	ENSMUSG00000007833	Aldh16a1	7.32703	9.269	1.94197	0.00763251
ENSMUST00000147381	ENSMUSG00000020256	Aldh1l2	0	1.80176	1.80176	0.0493872
ENSMUST00000189124	ENSMUSG00000037263	Aldh3b3	5.60205	1.33168	-4.27037	0.0448993
ENSMUST00000179433	ENSMUSG00000037263	Aldh3b3	8.0602	5.66549	-2.39471	0.0258368
ENSMUST00000171844	ENSMUSG00000053644	Aldh7a1	0	3.512	3.512	2.49e-05
ENSMUST00000162986	ENSMUSG00000079036	Alkbh1	4.27514	1.94399	-2.33115	0.00483508
ENSMUST00000053657	ENSMUSG00000044339	Alkbh2	1.73828	3.4953	1.75702	0.0417793
ENSMUST00000130403	ENSMUSG00000040174	Alkbh3	1.10701	2.60847	1.50145	0.0440865
ENSMUST00000201221	ENSMUSG00000063810	Alms1	3.10803	4.31821	1.21018	0.0296311
ENSMUST00000026795	ENSMUSG00000025701	Alox5	2.84373	5.18983	2.3461	0.00310989
ENSMUST00000107348	ENSMUSG00000038763	Alpk3	2.04338	4.65421	2.61083	0.0111055
ENSMUST00000163058	ENSMUSG00000026024	Als2	4.38656	2.95828	-1.42828	0.0189824
ENSMUST00000022561	ENSMUSG00000021986	Amer2	5.48359	3.23227	-2.25132	2.36e-05
ENSMUST00000149149	ENSMUSG00000068250	Amn1	1.31108	4.09998	2.7889	0.000474019
ENSMUST00000038673	ENSMUSG00000035048	Anapc13	0	3.68221	3.68221	2.06e-05
ENSMUST00000144574	ENSMUSG00000029176	Anapc4	0	2.74566	2.74566	0.0497628
ENSMUST00000200645	ENSMUSG00000029472	Anapc5	8.13413	7.12122	-1.01291	0.0483813
ENSMUST00000069011	ENSMUSG00000072115	Ang	10.7772	8.71395	-2.06328	0.000419214
ENSMUST00000111720	ENSMUSG00000033544	Angptl1	3.6062	0	-3.6062	0.0282222
ENSMUST00000182474	ENSMUSG00000069601	Ank3	4.54847	1.93844	-2.61003	0.00258743
ENSMUST00000182239	ENSMUSG00000069601	Ank3	2.01006	0	-2.01006	0.0373148
ENSMUST00000181276	ENSMUSG00000047117	Ankdd1b	3.08758	0	-3.08758	0.0442841
ENSMUST00000127610	ENSMUSG00000020790	Ankfy1	5.35245	3.82906	-1.52338	0.0215822
ENSMUST00000196821	ENSMUSG00000029501	Ankle2	2.91334	0	-2.91334	0.0432184
ENSMUST00000160548	ENSMUSG00000034212	Ankmy1	0	2.55767	2.55767	0.00547655
ENSMUST00000206632	ENSMUSG00000034867	Ankrd27	0	3.15386	3.15386	0.0438295
ENSMUST00000058943	ENSMUSG00000049097	Ankrd34a	0	2.39435	2.39435	0.00943852
ENSMUST00000208690	ENSMUSG00000079610	Ankrd39	1.9145	3.48822	1.57373	0.0415085
ENSMUST00000194894	ENSMUSG00000079610	Ankrd39	0.368548	2.68074	2.31219	0.0155644
ENSMUST00000124087	ENSMUSG00000020864	Ankrd40	4.69818	6.24649	1.54831	0.00363718
ENSMUST00000126305	ENSMUSG00000041343	Ankrd42	5.91207	2.24571	-3.66636	0.000221296
ENSMUST00000142971	ENSMUSG00000041343	Ankrd42	2.76566	6.5091	3.74344	0.00145179
ENSMUST00000135131	ENSMUSG00000037904	Ankrd9	0.818514	4.10829	3.28978	0.011793
ENSMUST00000088027	ENSMUSG00000024219	Anks1	7.85648	9.395	1.53853	0.0164918
ENSMUST00000031447	ENSMUSG00000029484	Anxa3	5.6612	4.48592	-1.17528	0.0134883
ENSMUST00000200409	ENSMUSG00000074238	Ap1ar	1.8887	6.58154	4.69284	0.0118818
ENSMUST00000139536	ENSMUSG00000040701	Ap1g2	4.55085	2.46786	-2.08299	0.00010605
ENSMUST00000036041	ENSMUSG00000040701	Ap1g2	5.65837	4.38576	-1.2726	0.037828
ENSMUST00000145213	ENSMUSG00000003033	Ap1m1	5.54009	4.14878	-1.39131	0.00140927
ENSMUST00000140845	ENSMUSG00000031367	Ap1s2	2.67411	0.689795	-1.98431	0.033378
ENSMUST00000069041	ENSMUSG00000031367	Ap1s2	0.994662	4.23352	3.23886	0.0307102
ENSMUST00000166972	ENSMUSG00000060279	Ap2a1	1.10701	3.91785	2.81084	0.00501313
ENSMUST00000142680	ENSMUSG00000035152	Ap2b1	4.47261	3.36204	-1.11057	0.0209231
ENSMUST00000090023	ENSMUSG00000022841	Ap2m1	10.0556	11.1745	1.11889	0.0217362
ENSMUST00000151318	ENSMUSG00000019518	Ap4m1	2.01478	0	-2.01478	0.0268073
ENSMUST00000191011	ENSMUSG00000037032	Apbb1	0	3.27435	3.27435	0.0356991
ENSMUST00000162955	ENSMUSG00000029207	Apbb2	4.9136	6.25342	1.33982	0.0171381
ENSMUST00000162366	ENSMUSG00000029207	Apbb2	3.2538	7.50913	4.25533	0.000181167
ENSMUST00000152332	ENSMUSG00000025269	Apex2	2.8153	5.70294	2.88765	0.029503
ENSMUST00000217641	ENSMUSG00000031996	Aplp2	6.83157	8.70279	1.87122	0.000716763
ENSMUST00000034585	ENSMUSG00000032080	Apoa4	13.1848	14.6133	1.42849	3.81e-05
ENSMUST00000046549	ENSMUSG00000040694	Apobec2	3.58703	1.50893	-2.07809	0.0222759
ENSMUST00000176904	ENSMUSG00000009585	Apobec3	1.77626	3.5688	1.79255	0.0131197
ENSMUST00000039522	ENSMUSG00000042759	Apobr	5.27648	6.38868	1.1122	0.0446852
ENSMUST00000089465	ENSMUSG00000050014	Apol10b	3.35193	0.793575	-2.55835	0.0383299
ENSMUST00000081776	ENSMUSG00000057346	Apol9a	9.55396	11.4068	1.8528	1.16e-05
ENSMUST00000109775	ENSMUSG00000068246	Apol9b	10.9191	12.1676	1.24846	4.57e-05
ENSMUST00000079081	ENSMUSG00000024411	Aqp4	4.92204	7.65901	2.73697	1.02e-05
ENSMUST00000135892	ENSMUSG00000032204	Aqp9	5.62683	4.41209	-1.21474	0.00579902
ENSMUST00000052837	ENSMUSG00000046532	Ar	10.7805	8.1804	-2.60009	2.11e-14
ENSMUST00000160620	ENSMUSG00000037999	Arap2	8.44603	6.80843	-1.63759	0.0441524
ENSMUST00000107687	ENSMUSG00000074513	Arfip1	0	3.48281	3.48281	0.0339363
ENSMUST00000167309	ENSMUSG00000030766	Arhgap17	6.72332	2.76687	-3.95645	0.0241056
ENSMUST00000206117	ENSMUSG00000030766	Arhgap17	3.47174	0.344119	-3.12762	0.0343318
ENSMUST00000114594	ENSMUSG00000036591	Arhgap21	6.41313	4.18928	-2.22385	0.011106
ENSMUST00000070000	ENSMUSG00000057315	Arhgap24	5.85977	8.84547	2.9857	0.000382199
ENSMUST00000041385	ENSMUSG00000034255	Arhgap27	0.565716	4.01107	3.44536	0.000399677
ENSMUST00000197155	ENSMUSG00000039831	Arhgap29	9.82985	8.69311	-1.13674	0.00533343
ENSMUST00000124866	ENSMUSG00000022799	Arhgap31	5.59225	3.63851	-1.95374	0.0164015
ENSMUST00000077821	ENSMUSG00000033697	Arhgap39	0.376814	3.25336	2.87655	0.0288047
ENSMUST00000047463	ENSMUSG00000033389	Arhgap44	5.6129	7.97761	2.36471	1.05e-13
ENSMUST00000099501	ENSMUSG00000035697	Arhgap45	4.14666	6.72974	2.58307	0.00130914
ENSMUST00000110725	ENSMUSG00000035133	Arhgap5	12.4792	13.4888	1.00964	1.25e-05
ENSMUST00000218656	ENSMUSG00000040345	Arhgap9	6.21468	5.10153	-1.11315	0.00487159
ENSMUST00000117419	ENSMUSG00000040940	Arhgef1	9.14492	7.56805	-1.57687	0.0200242
ENSMUST00000206508	ENSMUSG00000040940	Arhgef1	8.31427	7.16846	-1.14581	0.00198821
ENSMUST00000047873	ENSMUSG00000040940	Arhgef1	6.52943	8.81163	2.2822	0.013264
ENSMUST00000105797	ENSMUSG00000040964	Arhgef10l	4.68395	2.75022	-1.93373	0.00904782
ENSMUST00000144145	ENSMUSG00000029032	Arhgef16	4.28217	6.72624	2.44407	0.000657561
ENSMUST00000030898	ENSMUSG00000029032	Arhgef16	4.5991	7.11408	2.51499	0.0135827
ENSMUST00000141834	ENSMUSG00000028919	Arhgef19	7.49208	8.55686	1.06478	0.00707952
ENSMUST00000138096	ENSMUSG00000028919	Arhgef19	3.74192	5.14265	1.40073	0.0462085
ENSMUST00000029694	ENSMUSG00000028059	Arhgef2	7.59725	3.79858	-3.79867	0.0343729
ENSMUST00000107510	ENSMUSG00000028059	Arhgef2	3.80415	0.345676	-3.45848	0.0351071
ENSMUST00000182412	ENSMUSG00000004562	Arhgef40	1.40398	3.44989	2.04591	0.0331675
ENSMUST00000222928	ENSMUSG00000039219	Arid4b	2.00796	3.81961	1.81166	0.0411392
ENSMUST00000151151	ENSMUSG00000039219	Arid4b	3.12799	5.26821	2.14022	0.0446061
ENSMUST00000115031	ENSMUSG00000037447	Arid5a	3.89018	0	-3.89018	0.0261291
ENSMUST00000080379	ENSMUSG00000060904	Arl1	2.14354	4.09327	1.94974	0.0157371
ENSMUST00000138572	ENSMUSG00000047446	Arl4a	0	3.12309	3.12309	0.000360604
ENSMUST00000119010	ENSMUSG00000033436	Armcx2	4.88149	1.79273	-3.08876	0.00254232
ENSMUST00000113193	ENSMUSG00000033436	Armcx2	2.59247	6.49341	3.90093	0.035395
ENSMUST00000090804	ENSMUSG00000015522	Arnt	8.45834	9.63975	1.18142	0.0137529
ENSMUST00000113819	ENSMUSG00000006304	Arpc2	3.3782	5.28455	1.90634	0.019924
ENSMUST00000141395	ENSMUSG00000029465	Arpc3	3.99229	2.55724	-1.43504	0.0260274
ENSMUST00000212508	ENSMUSG00000002910	Arrdc2	5.11624	6.37542	1.25918	0.00198043
ENSMUST00000212898	ENSMUSG00000002910	Arrdc2	7.2984	8.71673	1.41832	0.00483527
ENSMUST00000213095	ENSMUSG00000002910	Arrdc2	4.50707	6.54473	2.03766	0.000539672
ENSMUST00000099356	ENSMUSG00000074794	Arrdc3	11.1929	13.0578	1.86493	0.0442192
ENSMUST00000048068	ENSMUSG00000042659	Arrdc4	11.1853	10.012	-1.17326	7.3e-06
ENSMUST00000165199	ENSMUSG00000022620	Arsa	7.63661	8.64928	1.01267	0.0019714
ENSMUST00000106696	ENSMUSG00000020604	Arsg	6.64245	8.04295	1.4005	0.010596
ENSMUST00000093976	ENSMUSG00000046561	Arsj	2.1576	0	-2.1576	0.0172714
ENSMUST00000115613	ENSMUSG00000000325	Arvcf	2.5584	3.59766	1.03927	0.0490312
ENSMUST00000047526	ENSMUSG00000036995	Asap3	8.1052	9.82245	1.71726	3.82e-11
ENSMUST00000086843	ENSMUSG00000026311	Asb1	3.98003	5.12153	1.14149	0.0430548
ENSMUST00000020243	ENSMUSG00000020052	Ascl1	6.19454	0	-6.19454	0.000321935
ENSMUST00000179757	ENSMUSG00000040963	Asgr2	8.6918	7.13174	-1.56005	0.000287697
ENSMUST00000110609	ENSMUSG00000031575	Ash2l	1.65065	4.48215	2.8315	0.0314558
ENSMUST00000108335	ENSMUSG00000028207	Asph	2.28857	0	-2.28857	0.0135873
ENSMUST00000108334	ENSMUSG00000028207	Asph	0	4.20588	4.20588	0.0276619
ENSMUST00000084496	ENSMUSG00000028373	Astn2	3.49297	5.06371	1.57074	0.014612
ENSMUST00000112010	ENSMUSG00000027104	Atf2	8.87174	7.49498	-1.37677	0.000118807
ENSMUST00000027941	ENSMUSG00000026628	Atf3	8.75898	7.2302	-1.52878	0.0356101
ENSMUST00000185332	ENSMUSG00000030213	Atf7ip	6.02111	7.19997	1.17887	0.0275407
ENSMUST00000216826	ENSMUSG00000002820	Atg4d	8.07893	6.62929	-1.44964	5.19e-06
ENSMUST00000182510	ENSMUSG00000030314	Atg7	5.37807	4.16078	-1.21728	0.0279751
ENSMUST00000182793	ENSMUSG00000030314	Atg7	8.83021	7.74874	-1.08147	0.0442871
ENSMUST00000132403	ENSMUSG00000034218	Atm	3.37177	4.74489	1.37312	0.0107163
ENSMUST00000196700	ENSMUSG00000037400	Atp11b	1.31566	6.95157	5.63591	0.00112916
ENSMUST00000196684	ENSMUSG00000040907	Atp1a3	3.91899	0	-3.91899	0.000367103
ENSMUST00000102858	ENSMUSG00000040907	Atp1a3	0.730497	3.70765	2.97715	0.0033791
ENSMUST00000048953	ENSMUSG00000026463	Atp2b4	5.44331	2.58947	-2.85383	0.00137969
ENSMUST00000163879	ENSMUSG00000032570	Atp2c1	5.97798	7.19217	1.21419	0.020192
ENSMUST00000145530	ENSMUSG00000025781	Atp5c1	3.80657	0	-3.80657	0.0318753
ENSMUST00000150347	ENSMUSG00000003072	Atp5d	0.730497	3.09157	2.36108	0.0345428
ENSMUST00000141474	ENSMUSG00000034566	Atp5h	6.11324	7.69299	1.57975	1.11e-15
ENSMUST00000144799	ENSMUSG00000022890	Atp5j	4.40269	5.40562	1.00293	0.0133068
ENSMUST00000154661	ENSMUSG00000022956	Atp5o	4.09646	1.58469	-2.51177	0.0126596
ENSMUST00000137277	ENSMUSG00000031007	Atp6ap2	4.24375	5.41857	1.17481	0.0211102
ENSMUST00000029900	ENSMUSG00000028238	Atp6v0d2	10.7916	8.27895	-2.51269	6.41e-09
ENSMUST00000040361	ENSMUSG00000039347	Atp6v0e2	6.61014	8.53373	1.92358	1.62e-11
ENSMUST00000204277	ENSMUSG00000039347	Atp6v0e2	2.23664	4.17058	1.93394	0.0011399
ENSMUST00000123290	ENSMUSG00000006273	Atp6v1b2	3.79514	4.80037	1.00522	0.0419603
ENSMUST00000143101	ENSMUSG00000004285	Atp6v1f	5.11081	3.6732	-1.43761	0.00275206
ENSMUST00000044369	ENSMUSG00000033793	Atp6v1h	4.40537	7.07899	2.67362	0.0165575
ENSMUST00000166347	ENSMUSG00000060671	Atp8b2	2.83503	4.32351	1.48848	0.0319328
ENSMUST00000107942	ENSMUSG00000028457	Atp8b5	0	6.48576	6.48576	2.54e-18
ENSMUST00000178504	ENSMUSG00000027546	Atp9a	8.86643	6.77324	-2.09319	0.000897988
ENSMUST00000140188	ENSMUSG00000027546	Atp9a	8.62824	7.25883	-1.36941	0.000543212
ENSMUST00000133549	ENSMUSG00000020564	Atxn7l1	4.32541	2.3886	-1.93681	0.0409519
ENSMUST00000102633	ENSMUSG00000048997	Atxn7l2	3.97101	5.42366	1.45266	0.0138196
ENSMUST00000132778	ENSMUSG00000078584	AU022252	6.68874	4.62885	-2.05988	0.00220299
ENSMUST00000105314	ENSMUSG00000078435	AU041133	3.98139	2.00754	-1.97385	0.0169743
ENSMUST00000204761	ENSMUSG00000068328	Aup1	6.95808	4.31415	-2.64394	0.000129571
ENSMUST00000109139	ENSMUSG00000027496	Aurka	5.88373	0	-5.88373	3.3e-18
ENSMUST00000109140	ENSMUSG00000027496	Aurka	1.93394	6.65264	4.7187	1.16e-07
ENSMUST00000196613	ENSMUSG00000029673	Auts2	4.38517	2.69329	-1.69188	0.00330657
ENSMUST00000144511	ENSMUSG00000000142	Axin2	4.03032	2.48159	-1.54873	0.0265454
ENSMUST00000128820	ENSMUSG00000028789	Azin2	3.05437	0.345676	-2.70869	0.0487757
ENSMUST00000113729	ENSMUSG00000080717	B230307C23Rik	1.77253	3.42238	1.64985	0.0243204
ENSMUST00000064272	ENSMUSG00000052423	B4galt3	4.60655	2.03929	-2.56726	0.0110965
ENSMUST00000109221	ENSMUSG00000017929	B4galt5	10.1587	11.1822	1.02344	2.92e-10
ENSMUST00000125263	ENSMUSG00000040270	Bach2	2.69916	3.98607	1.28691	0.0305116
ENSMUST00000155484	ENSMUSG00000042215	Bag2	2.61077	0.544709	-2.06606	0.0462963
ENSMUST00000173535	ENSMUSG00000024392	Bag6	9.2954	8.18597	-1.10943	0.0320886
ENSMUST00000143165	ENSMUSG00000063145	Bbs5	2.23501	3.51071	1.2757	0.0470164
ENSMUST00000148389	ENSMUSG00000006010	BC003331	5.28989	6.50776	1.21787	0.0180421
ENSMUST00000140112	ENSMUSG00000006010	BC003331	3.74536	5.50461	1.75925	0.00275624
ENSMUST00000194220	ENSMUSG00000033488	BC026585	3.34886	0.574047	-2.77482	0.00188973
ENSMUST00000159649	ENSMUSG00000036948	BC037034	1.31566	4.02917	2.71351	0.00274937
ENSMUST00000133690	ENSMUSG00000027792	Bche	7.40259	6.02836	-1.37423	0.0404716
ENSMUST00000153277	ENSMUSG00000030814	Bcl7c	0.91899	3.81045	2.89146	0.0327077
ENSMUST00000220303	ENSMUSG00000063382	Bcl9l	5.02784	8.85957	3.83173	0.000746631
ENSMUST00000186100	ENSMUSG00000037608	Bclaf1	5.31873	3.16768	-2.15104	0.0223352
ENSMUST00000113733	ENSMUSG00000026172	Bcs1l	6.81488	8.12322	1.30835	0.0349393
ENSMUST00000163097	ENSMUSG00000049658	Bdp1	3.55023	0	-3.55023	1.38e-05
ENSMUST00000113113	ENSMUSG00000046432	Bex3	2.91647	0.345676	-2.57079	0.0454412
ENSMUST00000127973	ENSMUSG00000022684	Bfar	6.49224	5.34581	-1.14643	0.00147514
ENSMUST00000180025	ENSMUSG00000072964	Bhlhb9	6.31194	0	-6.31194	6.66e-14
ENSMUST00000068755	ENSMUSG00000072964	Bhlhb9	3.59727	0	-3.59727	0.0289192
ENSMUST00000148374	ENSMUSG00000072964	Bhlhb9	2.65495	0	-2.65495	0.00294924
ENSMUST00000207433	ENSMUSG00000072964	Bhlhb9	0.738463	4.49312	3.75466	6.52e-07
ENSMUST00000201869	ENSMUSG00000041609	Bicdl1	4.38302	2.81846	-1.56457	0.0261237
ENSMUST00000016902	ENSMUSG00000016758	Bik	6.83609	8.06595	1.22986	1.58e-12
ENSMUST00000182597	ENSMUSG00000024073	Birc6	8.62796	6.92783	-1.70012	9.06e-05
ENSMUST00000182133	ENSMUSG00000024073	Birc6	5.4792	3.85096	-1.62824	0.0292327
ENSMUST00000117695	ENSMUSG00000061132	Blnk	0	3.00467	3.00467	0.00120956
ENSMUST00000224115	ENSMUSG00000038982	Bloc1s5	3.57892	0.717814	-2.8611	0.00666375
ENSMUST00000142861	ENSMUSG00000001999	Blvra	4.55143	5.73186	1.18043	0.001295
ENSMUST00000138342	ENSMUSG00000040093	Bmf	0.745362	3.04357	2.29821	0.00782382
ENSMUST00000150834	ENSMUSG00000026739	Bmi1	0	3.47369	3.47369	0.003685
ENSMUST00000102820	ENSMUSG00000028487	Bnc2	5.21928	3.11509	-2.10419	0.0057442
ENSMUST00000154772	ENSMUSG00000011958	Bnip2	6.96225	5.5888	-1.37346	0.0172539
ENSMUST00000202975	ENSMUSG00000041147	Brca2	1.20342	5.05392	3.85049	3.44e-05
ENSMUST00000033544	ENSMUSG00000031201	Brcc3	2.52861	4.42287	1.89425	0.03385
ENSMUST00000028282	ENSMUSG00000026918	Brd3	9.97712	6.8709	-3.10622	1.42e-10
ENSMUST00000147736	ENSMUSG00000026918	Brd3	2.89641	4.18685	1.29044	0.022582
ENSMUST00000223525	ENSMUSG00000057649	Brd9	2.90461	0	-2.90461	0.0431311
ENSMUST00000222191	ENSMUSG00000057649	Brd9	7.20971	5.16131	-2.0484	0.000402534
ENSMUST00000136233	ENSMUSG00000063952	Brpf3	1.10701	2.76695	1.65994	0.0347054
ENSMUST00000124370	ENSMUSG00000022914	Brwd1	0	4.24802	4.24802	0.0310132
ENSMUST00000133083	ENSMUSG00000040859	Bsdc1	2.80555	4.64836	1.84281	0.0086075
ENSMUST00000181979	ENSMUSG00000073771	Btbd19	6.32726	4.63193	-1.69534	0.00440024
ENSMUST00000100951	ENSMUSG00000111375	Btbd8	0	3.60244	3.60244	0.0469107
ENSMUST00000102739	ENSMUSG00000028568	Btf3l4	4.98891	3.76978	-1.21913	0.0238822
ENSMUST00000218953	ENSMUSG00000036478	Btg1	3.52367	5.12806	1.60439	0.00901341
ENSMUST00000138498	ENSMUSG00000032077	Bud13	5.33945	6.7628	1.42335	0.00016555
ENSMUST00000119647	ENSMUSG00000047248	C2cd3	2.72003	6.9082	4.18817	1.7e-16
ENSMUST00000143544	ENSMUSG00000006423	C330007P06Rik	3.50392	4.84082	1.33691	0.0125746
ENSMUST00000162585	ENSMUSG00000022181	C6	9.63777	10.8721	1.23431	0.00953871
ENSMUST00000031663	ENSMUSG00000029656	C8b	11.6021	12.8834	1.28123	0.00180348
ENSMUST00000022749	ENSMUSG00000022149	C9	13.1232	14.8936	1.7704	3.98e-14
ENSMUST00000127196	ENSMUSG00000022149	C9	6.72098	8.75102	2.03004	1.03e-10
ENSMUST00000128097	ENSMUSG00000022149	C9	5.24631	7.53854	2.29223	1.86e-11
ENSMUST00000147905	ENSMUSG00000022149	C9	3.18879	6.69486	3.50607	0.015133
ENSMUST00000097666	ENSMUSG00000036707	Cab39	5.81579	4.0286	-1.78719	0.0311059
ENSMUST00000171109	ENSMUSG00000040957	Cables1	9.26319	7.23336	-2.02983	0.00362399
ENSMUST00000225430	ENSMUSG00000040957	Cables1	5.08131	4.05242	-1.02888	0.013412
ENSMUST00000126302	ENSMUSG00000034656	Cacna1a	2.698	4.02584	1.32784	0.0274876
ENSMUST00000187541	ENSMUSG00000004110	Cacna1e	5.52886	3.97983	-1.54903	0.011418
ENSMUST00000149009	ENSMUSG00000029761	Cald1	2.21121	4.02569	1.81448	0.0228635
ENSMUST00000080440	ENSMUSG00000021820	Camk2g	4.3386	0.368029	-3.97057	0.030031
ENSMUST00000145823	ENSMUSG00000040712	Camta2	7.76842	5.01504	-2.75338	0.000446688
ENSMUST00000036299	ENSMUSG00000040712	Camta2	4.36443	5.54575	1.18132	0.0108083
ENSMUST00000126373	ENSMUSG00000020114	Cand1	2.85789	0.888828	-1.96906	0.0386627
ENSMUST00000106287	ENSMUSG00000025575	Cant1	3.27961	0	-3.27961	0.0320637
ENSMUST00000106255	ENSMUSG00000028656	Cap1	10.4686	8.62542	-1.84321	2.07e-09
ENSMUST00000021802	ENSMUSG00000021373	Cap2	4.51168	2.38634	-2.12534	0.0020749
ENSMUST00000208299	ENSMUSG00000054083	Capn12	0	3.53409	3.53409	0.0313535
ENSMUST00000212789	ENSMUSG00000037326	Capn15	0.932081	6.0668	5.13472	0.00760914
ENSMUST00000048941	ENSMUSG00000038599	Capn8	0	2.4216	2.4216	0.00962505
ENSMUST00000193260	ENSMUSG00000038599	Capn8	0	3.91238	3.91238	2.21e-05
ENSMUST00000029078	ENSMUSG00000027562	Car2	8.55764	7.4696	-1.08803	1.4e-06
ENSMUST00000212942	ENSMUSG00000031883	Car7	3.883	5.02887	1.14587	0.00838567
ENSMUST00000223159	ENSMUSG00000037960	Card19	4.00428	5.1041	1.09982	0.0406347
ENSMUST00000187978	ENSMUSG00000026017	Carf	7.04527	5.69841	-1.34686	0.020613
ENSMUST00000125901	ENSMUSG00000021338	Carmil1	4.22553	1.36782	-2.85771	0.00684716
ENSMUST00000142171	ENSMUSG00000021338	Carmil1	5.1289	6.93013	1.80123	0.0120804
ENSMUST00000125420	ENSMUSG00000021338	Carmil1	4.65586	6.63065	1.97479	3.89e-05
ENSMUST00000207168	ENSMUSG00000010755	Cars	3.34228	2.05606	-1.28622	0.0483468
ENSMUST00000210599	ENSMUSG00000056228	Cars2	2.30788	5.30853	3.00064	0.00345657
ENSMUST00000156812	ENSMUSG00000034471	Caskin2	0.376814	2.44871	2.07189	0.0306665
ENSMUST00000029454	ENSMUSG00000027861	Casq2	3.69152	0.542649	-3.14887	0.00028603
ENSMUST00000112979	ENSMUSG00000040828	Catsperd	6.26558	4.03513	-2.23045	3.19e-06
ENSMUST00000205755	ENSMUSG00000034342	Cbl	0.94253	2.7945	1.85197	0.0409061
ENSMUST00000145755	ENSMUSG00000040525	Cblc	4.02203	5.64484	1.62281	0.000874727
ENSMUST00000148416	ENSMUSG00000040525	Cblc	3.59247	5.49076	1.89829	1.22e-06
ENSMUST00000125050	ENSMUSG00000040525	Cblc	3.6348	5.86192	2.22711	9.72e-09
ENSMUST00000131276	ENSMUSG00000040525	Cblc	3.89855	6.29002	2.39147	7.66e-07
ENSMUST00000188326	ENSMUSG00000020659	Cbll1	0	2.66747	2.66747	0.00589667
ENSMUST00000109615	ENSMUSG00000053411	Cbx7	4.55609	3.48773	-1.06836	0.0252659
ENSMUST00000207974	ENSMUSG00000035228	Ccdc106	0	2.88535	2.88535	0.00315405
ENSMUST00000196542	ENSMUSG00000019659	Ccdc12	2.75653	4.05699	1.30046	0.027523
ENSMUST00000033490	ENSMUSG00000031150	Ccdc120	4.79887	6.91062	2.11175	6.92e-08
ENSMUST00000095625	ENSMUSG00000034795	Ccdc122	0	3.18572	3.18572	0.0398855
ENSMUST00000140308	ENSMUSG00000049957	Ccdc137	3.2531	1.60664	-1.64645	0.022466
ENSMUST00000216710	ENSMUSG00000006241	Ccdc159	0	3.14259	3.14259	0.00199179
ENSMUST00000125671	ENSMUSG00000028689	Ccdc163	0.738463	3.51676	2.77829	0.00325832
ENSMUST00000121907	ENSMUSG00000034035	Ccdc17	3.53539	0	-3.53539	0.0292969
ENSMUST00000147188	ENSMUSG00000034083	Ccdc174	3.48714	4.98285	1.49571	0.0230792
ENSMUST00000124048	ENSMUSG00000028637	Ccdc30	0.368548	2.59178	2.22323	0.0402256
ENSMUST00000124869	ENSMUSG00000020925	Ccdc43	0	3.78285	3.78285	2.33e-05
ENSMUST00000169961	ENSMUSG00000079084	Ccdc82	2.74921	6.11193	3.36272	5.73e-06
ENSMUST00000154143	ENSMUSG00000002608	Ccdc97	5.249	3.48977	-1.75923	0.000385504
ENSMUST00000099241	ENSMUSG00000074715	Ccl28	3.43197	4.75878	1.32682	0.00793927
ENSMUST00000127549	ENSMUSG00000027474	Ccm2l	4.93358	3.16917	-1.76441	0.00132012
ENSMUST00000120679	ENSMUSG00000028252	Ccnc	0	1.9466	1.9466	0.0416967
ENSMUST00000183177	ENSMUSG00000034165	Ccnd3	1.4539	3.0197	1.56579	0.0461252
ENSMUST00000135719	ENSMUSG00000027829	Ccnl1	7.09439	5.84808	-1.24631	0.00641176
ENSMUST00000012104	ENSMUSG00000011960	Ccnt1	7.40802	5.90943	-1.49859	0.0169755
ENSMUST00000168928	ENSMUSG00000011960	Ccnt1	0	3.98609	3.98609	0.0283155
ENSMUST00000149056	ENSMUSG00000033904	Ccp110	0	2.25439	2.25439	0.0241142
ENSMUST00000123178	ENSMUSG00000033904	Ccp110	4.57417	7.54346	2.96929	0.0196587
ENSMUST00000038650	ENSMUSG00000033904	Ccp110	0	4.1304	4.1304	0.0275868
ENSMUST00000071404	ENSMUSG00000064039	Ccr1l1	0	2.48337	2.48337	0.00914584
ENSMUST00000037882	ENSMUSG00000034783	Cd207	8.42144	7.06296	-1.35849	0.0178053
ENSMUST00000145007	ENSMUSG00000051906	Cd209f	3.68582	0.918163	-2.76766	0.0489886
ENSMUST00000159070	ENSMUSG00000005763	Cd247	3.42006	0.368029	-3.05203	0.000517749
ENSMUST00000206026	ENSMUSG00000042502	Cd2bp2	3.42813	0	-3.42813	0.020196
ENSMUST00000206081	ENSMUSG00000042502	Cd2bp2	0.730197	2.73923	2.00903	0.0180823
ENSMUST00000197574	ENSMUSG00000002944	Cd36	2.90965	5.70249	2.79284	0.0180978
ENSMUST00000111130	ENSMUSG00000068686	Cd59b	3.01511	0.368029	-2.64708	0.0419416
ENSMUST00000090429	ENSMUSG00000068686	Cd59b	0.585463	4.45032	3.86486	1.23e-05
ENSMUST00000163465	ENSMUSG00000025163	Cd7	3.02944	1.05309	-1.97634	0.0475989
ENSMUST00000030179	ENSMUSG00000028459	Cd72	4.47195	3.02618	-1.44577	0.044779
ENSMUST00000144986	ENSMUSG00000028755	Cda	6.70081	4.83424	-1.86657	0.0430866
ENSMUST00000133162	ENSMUSG00000024370	Cdc23	2.98755	5.17451	2.18696	0.00468225
ENSMUST00000127506	ENSMUSG00000020687	Cdc27	3.99002	2.00502	-1.98501	0.0277028
ENSMUST00000220133	ENSMUSG00000020307	Cdc34	6.30434	7.38597	1.08163	0.00245598
ENSMUST00000220328	ENSMUSG00000020307	Cdc34	2.21636	4.09798	1.88161	0.0064301
ENSMUST00000153453	ENSMUSG00000041598	Cdc42ep4	3.50396	0	-3.50396	1.97e-05
ENSMUST00000148158	ENSMUSG00000035498	Cdcp1	4.69571	1.83618	-2.85952	0.00973504
ENSMUST00000000312	ENSMUSG00000000303	Cdh1	11.1281	12.6342	1.50609	8.14e-10
ENSMUST00000136580	ENSMUSG00000000303	Cdh1	4.98249	6.95283	1.97034	9.04e-05
ENSMUST00000152667	ENSMUSG00000004071	Cdip1	4.10188	5.70369	1.60181	0.00906021
ENSMUST00000067081	ENSMUSG00000029062	Cdk11b	4.71172	1.60248	-3.10924	0.00838282
ENSMUST00000105598	ENSMUSG00000029062	Cdk11b	8.08215	9.32123	1.23908	0.000965309
ENSMUST00000215286	ENSMUSG00000020015	Cdk17	5.44532	3.65813	-1.78719	0.00551839
ENSMUST00000223121	ENSMUSG00000021483	Cdk20	3.60698	5.55091	1.94393	0.00023644
ENSMUST00000172914	ENSMUSG00000024856	Cdk2ap2	7.04221	8.29484	1.25263	1.94e-06
ENSMUST00000006911	ENSMUSG00000006728	Cdk4	8.85716	7.52156	-1.3356	0.00917083
ENSMUST00000152180	ENSMUSG00000027487	Cdk5rap1	6.07854	4.98551	-1.09303	0.00850764
ENSMUST00000197385	ENSMUSG00000040274	Cdk6	4.23763	3.14359	-1.09404	0.0326178
ENSMUST00000144210	ENSMUSG00000009555	Cdk9	3.60999	4.77969	1.1697	0.0308794
ENSMUST00000120374	ENSMUSG00000020389	Cdkl3	1.19079	3.85441	2.66362	0.00298586
ENSMUST00000003115	ENSMUSG00000003031	Cdkn1b	8.7646	7.62434	-1.14026	0.0250174
ENSMUST00000208137	ENSMUSG00000037664	Cdkn1c	5.21973	3.86119	-1.35854	0.0286831
ENSMUST00000150995	ENSMUSG00000064284	Cdpf1	3.43662	0	-3.43662	0.0311351
ENSMUST00000023775	ENSMUSG00000023031	Cela1	9.22908	10.276	1.0469	0.00322882
ENSMUST00000177642	ENSMUSG00000005506	Celf1	9.39012	5.75913	-3.63098	0.0212087
ENSMUST00000111448	ENSMUSG00000005506	Celf1	7.64989	8.79428	1.14439	6.54e-06
ENSMUST00000182355	ENSMUSG00000002107	Celf2	2.23664	0.344119	-1.89252	0.0434934
ENSMUST00000126742	ENSMUSG00000002107	Celf2	4.5815	3.22868	-1.35282	0.0113095
ENSMUST00000130941	ENSMUSG00000068740	Celsr2	0.730197	2.9756	2.2454	0.0096302
ENSMUST00000199392	ENSMUSG00000029253	Cenpc1	3.27815	1.05782	-2.22033	0.00715343
ENSMUST00000089155	ENSMUSG00000068101	Cenpm	6.60589	2.87919	-3.72671	0.0101534
ENSMUST00000034045	ENSMUSG00000031629	Cenpu	2.70085	0	-2.70085	0.0467726
ENSMUST00000150863	ENSMUSG00000020728	Cep112	3.00817	0	-3.00817	0.0367305
ENSMUST00000220627	ENSMUSG00000072825	Cep170b	9.72493	11.0719	1.34698	0.00694831
ENSMUST00000221853	ENSMUSG00000072825	Cep170b	4.58177	6.35643	1.77466	0.000934689
ENSMUST00000224921	ENSMUSG00000024542	Cep192	4.11589	1.40329	-2.7126	0.0368268
ENSMUST00000098979	ENSMUSG00000046111	Cep295	3.45909	0	-3.45909	0.0395159
ENSMUST00000059410	ENSMUSG00000046111	Cep295	1.52015	6.39011	4.86996	0.0440736
ENSMUST00000127877	ENSMUSG00000038215	Cep44	5.19964	0	-5.19964	1.2e-12
ENSMUST00000134162	ENSMUSG00000038215	Cep44	2.58855	0	-2.58855	0.00858297
ENSMUST00000130930	ENSMUSG00000038215	Cep44	5.34208	3.95469	-1.38739	0.00840621
ENSMUST00000148904	ENSMUSG00000031922	Cep57	3.20691	4.73163	1.52472	0.00152019
ENSMUST00000156731	ENSMUSG00000075256	Cerkl	5.20458	3.00112	-2.20346	0.00277908
ENSMUST00000099974	ENSMUSG00000075256	Cerkl	8.25008	6.14242	-2.10766	3.95e-10
ENSMUST00000130499	ENSMUSG00000075256	Cerkl	7.54716	5.93429	-1.61287	0.00409484
ENSMUST00000008350	ENSMUSG00000008206	Cers4	6.38318	4.02117	-2.36201	0.00305121
ENSMUST00000095211	ENSMUSG00000071047	Ces1a	2.0271	4.70066	2.67356	0.046497
ENSMUST00000044602	ENSMUSG00000057074	Ces1g	13.7997	12.7377	-1.06208	0.0134084
ENSMUST00000055052	ENSMUSG00000061825	Ces2c	8.66668	6.78486	-1.88182	1.55e-15
ENSMUST00000162970	ENSMUSG00000061825	Ces2c	3.73703	2.08563	-1.65139	0.0062278
ENSMUST00000161289	ENSMUSG00000060560	Ces4a	4.2464	5.3746	1.1282	0.0350392
ENSMUST00000224705	ENSMUSG00000021537	Cetn3	4.98429	3.26412	-1.72017	0.000131386
ENSMUST00000226007	ENSMUSG00000021537	Cetn3	3.65759	5.43956	1.78196	0.000595831
ENSMUST00000165673	ENSMUSG00000048794	Cfap100	0	1.94553	1.94553	0.0350874
ENSMUST00000190049	ENSMUSG00000079502	Cfap77	0	1.80151	1.80151	0.0493765
ENSMUST00000123238	ENSMUSG00000026365	Cfh	10.2698	12.5978	2.32799	0.01833
ENSMUST00000192919	ENSMUSG00000026365	Cfh	6.35275	9.52819	3.17544	8.92e-15
ENSMUST00000223450	ENSMUSG00000062929	Cfl2	5.03122	1.05782	-3.9734	1.84e-06
ENSMUST00000221088	ENSMUSG00000062929	Cfl2	0	3.48977	3.48977	4.63e-05
ENSMUST00000152224	ENSMUSG00000032232	Cgnl1	4.54071	5.54299	1.00228	0.0329242
ENSMUST00000122065	ENSMUSG00000032232	Cgnl1	9.36095	10.5538	1.19289	0.0105795
ENSMUST00000040418	ENSMUSG00000039084	Chad	8.96185	7.82418	-1.13767	0.023919
ENSMUST00000117099	ENSMUSG00000022945	Chaf1b	3.13945	0	-3.13945	0.0347181
ENSMUST00000224633	ENSMUSG00000063787	Chchd1	5.06381	3.97581	-1.08799	0.03908
ENSMUST00000149118	ENSMUSG00000037938	Chchd5	2.91406	0	-2.91406	0.0387346
ENSMUST00000150618	ENSMUSG00000042198	Chchd7	2.37886	3.7401	1.36125	0.0238903
ENSMUST00000200218	ENSMUSG00000078671	Chd2	5.47072	2.92666	-2.54406	8.08e-05
ENSMUST00000056889	ENSMUSG00000063870	Chd4	7.1502	8.7178	1.5676	0.0252791
ENSMUST00000048665	ENSMUSG00000056608	Chd9	7.72567	6.4452	-1.28047	0.0252606
ENSMUST00000211403	ENSMUSG00000056608	Chd9	5.41374	4.33376	-1.07998	0.0314794
ENSMUST00000118917	ENSMUSG00000015970	Chdh	6.86193	4.4695	-2.39243	0.00138848
ENSMUST00000079510	ENSMUSG00000052488	Cherp	6.01331	7.11618	1.10287	0.0109481
ENSMUST00000124219	ENSMUSG00000024843	Chka	8.94495	9.96593	1.02098	0.0315228
ENSMUST00000052315	ENSMUSG00000022617	Chkb	7.93713	6.20177	-1.73536	2.4e-05
ENSMUST00000137055	ENSMUSG00000025371	Chmp6	2.11432	3.79799	1.68368	0.0199258
ENSMUST00000216526	ENSMUSG00000001774	Chordc1	3.94684	2.28598	-1.66086	0.0104752
ENSMUST00000213605	ENSMUSG00000001774	Chordc1	4.69621	6.00461	1.3084	0.0114297
ENSMUST00000117440	ENSMUSG00000060002	Chpt1	9.56534	10.9176	1.35226	9.78e-05
ENSMUST00000007171	ENSMUSG00000006958	Chrd	0	4.72202	4.72202	1.41e-05
ENSMUST00000124142	ENSMUSG00000036599	Chst12	3.32933	0	-3.32933	8.2e-05
ENSMUST00000098630	ENSMUSG00000074240	Cib3	0	3.44949	3.44949	0.0458371
ENSMUST00000211946	ENSMUSG00000074240	Cib3	0	5.03338	5.03338	0.000693469
ENSMUST00000113091	ENSMUSG00000030278	Cidec	5.59701	1.1167	-4.48032	4.23e-12
ENSMUST00000133348	ENSMUSG00000030278	Cidec	4.73835	2.27375	-2.4646	0.0328861
ENSMUST00000220607	ENSMUSG00000021276	Cinp	5.0832	0	-5.0832	6.62e-05
ENSMUST00000043716	ENSMUSG00000021276	Cinp	6.9065	8.15332	1.24682	0.00048328
ENSMUST00000221414	ENSMUSG00000021276	Cinp	1.56761	3.78352	2.21591	0.00512698
ENSMUST00000038369	ENSMUSG00000034157	Cipc	1.94881	5.33421	3.3854	0.013412
ENSMUST00000134609	ENSMUSG00000029516	Cit	3.88301	0.954129	-2.92888	0.0403349
ENSMUST00000125482	ENSMUSG00000039205	Ciz1	0.818514	4.09377	3.27526	0.00153411
ENSMUST00000133633	ENSMUSG00000040549	Ckap5	4.44045	5.82138	1.38092	0.0119348
ENSMUST00000214522	ENSMUSG00000033392	Clasp2	6.00431	2.96768	-3.03663	0.0080233
ENSMUST00000207907	ENSMUSG00000061028	Clasrp	3.41558	1.22746	-2.18811	0.0320805
ENSMUST00000029932	ENSMUSG00000056025	Clca3a1	6.96335	4.32471	-2.63863	0.0044682
ENSMUST00000139016	ENSMUSG00000027884	Clcc1	3.38232	5.70393	2.32161	0.0391654
ENSMUST00000132305	ENSMUSG00000040663	Clcf1	5.85161	2.84642	-3.00518	0.0271842
ENSMUST00000148131	ENSMUSG00000022843	Clcn2	6.83647	8.08863	1.25215	0.00600318
ENSMUST00000128319	ENSMUSG00000004317	Clcn5	5.61839	6.63387	1.01548	0.00287962
ENSMUST00000115746	ENSMUSG00000004317	Clcn5	2.32446	5.57326	3.2488	2.88e-10
ENSMUST00000131232	ENSMUSG00000029016	Clcn6	0.708539	3.3394	2.63086	0.0130809
ENSMUST00000177648	ENSMUSG00000047109	Cldn14	7.69091	6.37419	-1.31672	0.00725446
ENSMUST00000159944	ENSMUSG00000022744	Cldnd1	3.39314	4.56702	1.17388	0.0358763
ENSMUST00000130148	ENSMUSG00000068663	Clec16a	4.48142	3.36764	-1.11378	0.0301877
ENSMUST00000115824	ENSMUSG00000068663	Clec16a	2.16667	7.60537	5.43871	0.00310156
ENSMUST00000140022	ENSMUSG00000015093	Clic3	4.33866	5.695	1.35635	0.00418823
ENSMUST00000137363	ENSMUSG00000049550	Clip1	3.19655	1.05782	-2.13872	0.00687807
ENSMUST00000036999	ENSMUSG00000063146	Clip2	8.0897	0	-8.0897	4.02e-45
ENSMUST00000100647	ENSMUSG00000063146	Clip2	0.718567	8.28101	7.56245	2.75e-48
ENSMUST00000217409	ENSMUSG00000032316	Clk3	4.32807	0	-4.32807	8.3e-08
ENSMUST00000216095	ENSMUSG00000032316	Clk3	3.94263	6.16017	2.21754	0.00199016
ENSMUST00000098036	ENSMUSG00000030720	Cln3	6.23346	4.97646	-1.257	0.0209322
ENSMUST00000075159	ENSMUSG00000029238	Clock	10.0424	9.01185	-1.03055	0.0453968
ENSMUST00000001884	ENSMUSG00000001829	Clpb	7.51637	5.30303	-2.21334	0.0026924
ENSMUST00000207704	ENSMUSG00000002981	Clptm1	6.02618	4.89029	-1.13589	0.0199283
ENSMUST00000151895	ENSMUSG00000039953	Clstn1	3.34796	4.8953	1.54734	0.0366501
ENSMUST00000060766	ENSMUSG00000047126	Cltc	3.63205	0	-3.63205	0.0280654
ENSMUST00000224819	ENSMUSG00000016756	Cmah	4.67387	5.89279	1.21892	0.0214382
ENSMUST00000020969	ENSMUSG00000020638	Cmpk2	6.44192	7.9341	1.49218	2.51e-05
ENSMUST00000098473	ENSMUSG00000036550	Cnot1	8.65553	10.1069	1.45136	0.0428902
ENSMUST00000202143	ENSMUSG00000038784	Cnot4	7.32296	0.712148	-6.61081	3.09e-25
ENSMUST00000122003	ENSMUSG00000034724	Cnot6l	4.51828	2.89535	-1.62293	0.00206016
ENSMUST00000150414	ENSMUSG00000006782	Cnp	6.20154	7.47911	1.27757	0.00794458
ENSMUST00000189403	ENSMUSG00000033159	Cnppd1	6.24859	4.45639	-1.7922	0.00121727
ENSMUST00000144370	ENSMUSG00000038949	Cnst	7.70699	6.26719	-1.4398	1.75e-05
ENSMUST00000143807	ENSMUSG00000057110	Cntrl	8.41621	7.12391	-1.29231	0.00880001
ENSMUST00000109650	ENSMUSG00000020173	Cobl	8.19735	9.39943	1.20207	0.000603727
ENSMUST00000124769	ENSMUSG00000034903	Cobll1	0	2.34416	2.34416	0.0156476
ENSMUST00000143354	ENSMUSG00000024330	Col11a2	0	3.0416	3.0416	0.0418729
ENSMUST00000110217	ENSMUSG00000022371	Col14a1	5.35443	3.90276	-1.45167	0.00751681
ENSMUST00000143432	ENSMUSG00000040690	Col16a1	2.50748	0.344119	-2.16336	0.0238949
ENSMUST00000036300	ENSMUSG00000045672	Col27a1	8.99467	10.2597	1.26501	0.0274978
ENSMUST00000183913	ENSMUSG00000045672	Col27a1	4.12228	7.337	3.21472	0.0265052
ENSMUST00000145295	ENSMUSG00000031503	Col4a2	2.89964	1.05782	-1.84181	0.0192545
ENSMUST00000113457	ENSMUSG00000079465	Col4a3	7.64315	6.49561	-1.14754	0.0363952
ENSMUST00000087050	ENSMUSG00000067158	Col4a4	7.47735	6.14517	-1.33218	0.000733073
ENSMUST00000101205	ENSMUSG00000031273	Col4a6	5.10501	3.17155	-1.93346	0.00243954
ENSMUST00000004201	ENSMUSG00000004098	Col5a3	6.98644	10.0605	3.0741	2.7e-18
ENSMUST00000145974	ENSMUSG00000004098	Col5a3	0.565716	4.55795	3.99223	5.63e-08
ENSMUST00000105413	ENSMUSG00000020241	Col6a2	6.56449	5.13212	-1.43237	0.0416667
ENSMUST00000212216	ENSMUSG00000034807	Colgalt1	5.60646	8.23155	2.62509	0.000147506
ENSMUST00000041954	ENSMUSG00000036513	Commd2	4.26069	0	-4.26069	0.0261009
ENSMUST00000130537	ENSMUSG00000051154	Commd3	4.78922	5.97251	1.18329	0.0031285
ENSMUST00000137817	ENSMUSG00000051154	Commd3	5.68834	6.91185	1.22351	0.00259262
ENSMUST00000154519	ENSMUSG00000051154	Commd3	4.88901	6.94448	2.05547	0.000217661
ENSMUST00000213580	ENSMUSG00000032299	Commd4	2.71772	0	-2.71772	0.0448333
ENSMUST00000199767	ENSMUSG00000029213	Commd8	0.841775	6.55571	5.71394	0.000119748
ENSMUST00000122845	ENSMUSG00000026553	Copa	8.72072	10.5579	1.83721	8.08e-08
ENSMUST00000166192	ENSMUSG00000025607	Copg2	4.78254	2.00722	-2.77532	0.00295541
ENSMUST00000133916	ENSMUSG00000025607	Copg2	4.25761	6.26091	2.0033	0.00165267
ENSMUST00000028635	ENSMUSG00000027206	Cops2	10.6066	9.42378	-1.18279	5.01e-19
ENSMUST00000110463	ENSMUSG00000027206	Cops2	8.23091	9.99375	1.76284	4.24e-24
ENSMUST00000139343	ENSMUSG00000027206	Cops2	1.65745	4.62281	2.96536	0.000374985
ENSMUST00000138233	ENSMUSG00000026798	Coq4	6.28729	4.78046	-1.50684	0.0413247
ENSMUST00000126913	ENSMUSG00000021235	Coq6	5.4992	4.28361	-1.21558	0.0143047
ENSMUST00000021661	ENSMUSG00000021235	Coq6	1.51725	3.76036	2.24311	0.00619904
ENSMUST00000160482	ENSMUSG00000026489	Coq8a	2.72141	1.05782	-1.66359	0.0312474
ENSMUST00000123874	ENSMUSG00000024835	Coro1b	4.18097	1.05782	-3.12314	0.000294498
ENSMUST00000174439	ENSMUSG00000041729	Coro2b	6.76235	5.0737	-1.68865	0.0222317
ENSMUST00000063324	ENSMUSG00000051811	Cox6b2	0	1.85551	1.85551	0.0486206
ENSMUST00000108328	ENSMUSG00000003617	Cp	8.30791	10.14	1.83212	0.00236168
ENSMUST00000154376	ENSMUSG00000039652	Cpeb3	6.36912	3.2269	-3.14223	0.00354521
ENSMUST00000128642	ENSMUSG00000039652	Cpeb3	1.16019	3.12138	1.96119	0.0246274
ENSMUST00000132580	ENSMUSG00000039652	Cpeb3	0	4.15754	4.15754	0.0247909
ENSMUST00000155278	ENSMUSG00000020300	Cpeb4	11.1746	9.93318	-1.24141	0.0225832
ENSMUST00000138020	ENSMUSG00000020183	Cpm	0.376814	3.04002	2.66321	0.00695157
ENSMUST00000184933	ENSMUSG00000074643	Cpne1	5.22341	4.13636	-1.08705	0.0128039
ENSMUST00000173655	ENSMUSG00000018727	Cpsf4l	0	3.48928	3.48928	0.0390328
ENSMUST00000211901	ENSMUSG00000007783	Cpt1c	3.60535	1.42421	-2.18114	0.038067
ENSMUST00000127039	ENSMUSG00000030862	Cpxm2	0	1.80517	1.80517	0.0495115
ENSMUST00000191775	ENSMUSG00000016481	Cr1l	6.24183	5.18775	-1.05408	0.0157821
ENSMUST00000217809	ENSMUSG00000045867	Cradd	6.83635	5.77479	-1.06157	0.0340392
ENSMUST00000146291	ENSMUSG00000051451	Crebzf	0	3.02725	3.02725	0.0419553
ENSMUST00000049942	ENSMUSG00000063889	Crem	4.5187	3.33816	-1.18054	0.0309852
ENSMUST00000156234	ENSMUSG00000063889	Crem	0	1.84436	1.84436	0.048297
ENSMUST00000142690	ENSMUSG00000063889	Crem	0	3.3897	3.3897	0.0323569
ENSMUST00000024724	ENSMUSG00000023930	Crisp2	3.93374	1.40288	-2.53086	0.00198177
ENSMUST00000093115	ENSMUSG00000017776	Crk	4.82881	3.4644	-1.36441	0.0100541
ENSMUST00000180384	ENSMUSG00000032021	Crtam	2.74458	0	-2.74458	0.00192728
ENSMUST00000047119	ENSMUSG00000038135	Crygn	3.95417	5.53679	1.58262	0.00277114
ENSMUST00000123386	ENSMUSG00000038135	Crygn	0	2.32192	2.32192	0.0131786
ENSMUST00000023805	ENSMUSG00000023044	Csad	10.9104	13.0743	2.16385	2.95e-08
ENSMUST00000199420	ENSMUSG00000068823	Csde1	7.931	10.4317	2.50072	0.0202571
ENSMUST00000198174	ENSMUSG00000068823	Csde1	0	9.121	9.121	2.18e-53
ENSMUST00000136003	ENSMUSG00000022433	Csnk1e	1.15118	3.6398	2.48862	0.00744106
ENSMUST00000153391	ENSMUSG00000032384	Csnk1g1	6.15618	4.60663	-1.54955	0.046325
ENSMUST00000212214	ENSMUSG00000046707	Csnk2a2	10.338	9.21698	-1.12104	0.00849579
ENSMUST00000199736	ENSMUSG00000032482	Cspg5	0	3.53123	3.53123	0.0415123
ENSMUST00000035101	ENSMUSG00000032515	Csrnp1	6.19872	0.345676	-5.85304	0.00106207
ENSMUST00000220301	ENSMUSG00000020186	Csrp2	3.67912	1.25635	-2.42277	0.0279796
ENSMUST00000220409	ENSMUSG00000020186	Csrp2	7.55556	6.38782	-1.16774	8.1e-05
ENSMUST00000225627	ENSMUSG00000114923	CT573016.1	1.10701	3.02281	1.9158	0.0186707
ENSMUST00000027367	ENSMUSG00000026176	Ctdsp1	9.30162	10.9267	1.6251	0.000235522
ENSMUST00000225856	ENSMUSG00000044258	Ctla2a	3.92433	1.05782	-2.86651	0.000115311
ENSMUST00000111691	ENSMUSG00000034101	Ctnnd1	9.62129	8.14456	-1.47673	0.0111658
ENSMUST00000141151	ENSMUSG00000034101	Ctnnd1	4.67343	3.6197	-1.05373	0.0377723
ENSMUST00000111697	ENSMUSG00000034101	Ctnnd1	5.97872	6.99879	1.02006	0.026069
ENSMUST00000111670	ENSMUSG00000034101	Ctnnd1	5.91094	6.93101	1.02007	0.0179011
ENSMUST00000111676	ENSMUSG00000034101	Ctnnd1	6.13802	7.8396	1.70159	0.00235458
ENSMUST00000034368	ENSMUSG00000031896	Ctrl	4.8728	6.3015	1.4287	0.0147623
ENSMUST00000148602	ENSMUSG00000000416	Cttnbp2	4.7092	3.61521	-1.09398	0.0168597
ENSMUST00000077548	ENSMUSG00000062127	Cttnbp2nl	1.10701	3.0829	1.97589	0.0201093
ENSMUST00000149925	ENSMUSG00000049482	Ctu2	3.91527	4.94865	1.03338	0.0422997
ENSMUST00000025073	ENSMUSG00000024231	Cul2	4.6497	6.89497	2.24527	0.0359703
ENSMUST00000183163	ENSMUSG00000040327	Cul9	5.51734	4.01499	-1.50234	0.000731537
ENSMUST00000144069	ENSMUSG00000042589	Cux2	5.40228	0.685064	-4.71722	5.35e-08
ENSMUST00000111752	ENSMUSG00000042589	Cux2	9.28457	6.85153	-2.43304	2.97e-08
ENSMUST00000168288	ENSMUSG00000042589	Cux2	11.6598	9.43182	-2.22795	1.47e-09
ENSMUST00000156942	ENSMUSG00000042589	Cux2	6.95571	5.01049	-1.94521	3.7e-07
ENSMUST00000134326	ENSMUSG00000042589	Cux2	4.60022	2.95659	-1.64363	0.0381196
ENSMUST00000124356	ENSMUSG00000018541	Cwc25	5.62398	4.57391	-1.05007	0.0046351
ENSMUST00000201245	ENSMUSG00000029380	Cxcl1	8.73274	7.62099	-1.11174	0.00753851
ENSMUST00000201176	ENSMUSG00000034855	Cxcl10	2.809	4.3837	1.5747	0.026444
ENSMUST00000224801	ENSMUSG00000021508	Cxcl14	0	2.93562	2.93562	0.0440233
ENSMUST00000197151	ENSMUSG00000044365	Cxxc4	2.9101	0	-2.9101	0.00231904
ENSMUST00000212920	ENSMUSG00000031924	Cyb5b	2.21199	4.53975	2.32775	0.00675121
ENSMUST00000172496	ENSMUSG00000026456	Cyb5r1	3.5234	0.910678	-2.61273	0.00627804
ENSMUST00000133686	ENSMUSG00000026456	Cyb5r1	3.99654	5.75374	1.7572	1.99e-05
ENSMUST00000174724	ENSMUSG00000032872	Cyb5r4	4.26033	3.09928	-1.16104	0.0214479
ENSMUST00000174043	ENSMUSG00000032872	Cyb5r4	5.81685	6.85082	1.03397	0.0213012
ENSMUST00000154503	ENSMUSG00000015340	Cybb	3.99457	2.97005	-1.02451	0.0479645
ENSMUST00000032629	ENSMUSG00000030447	Cyfip1	8.27225	9.70412	1.43187	0.00489424
ENSMUST00000156577	ENSMUSG00000003555	Cyp17a1	8.44431	3.53088	-4.91343	0.0447743
ENSMUST00000025946	ENSMUSG00000024987	Cyp26a1	8.99157	10.9963	2.00477	2.35e-05
ENSMUST00000073391	ENSMUSG00000062432	Cyp26c1	4.79413	6.44913	1.655	0.00093259
ENSMUST00000170227	ENSMUSG00000091867	Cyp2a22	13.3982	9.47164	-3.92656	1.05e-16
ENSMUST00000206957	ENSMUSG00000091867	Cyp2a22	11.8309	7.90775	-3.92316	6.36e-07
ENSMUST00000098657	ENSMUSG00000074254	Cyp2a4	15.4398	13.5283	-1.91159	7.88e-11
ENSMUST00000165641	ENSMUSG00000005547	Cyp2a5	4.05227	2.62321	-1.42906	0.0440207
ENSMUST00000049178	ENSMUSG00000042248	Cyp2c37	14.4309	13.2427	-1.18816	0.0317896
ENSMUST00000035488	ENSMUSG00000032808	Cyp2c38	12.7532	13.9819	1.22865	9.82e-05
ENSMUST00000163090	ENSMUSG00000025004	Cyp2c40	4.73084	2.28124	-2.4496	0.000114144
ENSMUST00000160476	ENSMUSG00000025004	Cyp2c40	13.1271	11.2939	-1.83319	4.02e-20
ENSMUST00000068094	ENSMUSG00000054827	Cyp2c50	9.53624	6.76104	-2.7752	0.000112457
ENSMUST00000168838	ENSMUSG00000092008	Cyp2c69	14.7066	10.7131	-3.99345	2.61e-28
ENSMUST00000051846	ENSMUSG00000060613	Cyp2c70	13.9189	15.0018	1.08288	1.35e-09
ENSMUST00000164351	ENSMUSG00000060613	Cyp2c70	10.5106	11.6993	1.18868	6.97e-11
ENSMUST00000089129	ENSMUSG00000068086	Cyp2d9	9.20227	11.1462	1.94397	1.79e-05
ENSMUST00000209253	ENSMUSG00000025479	Cyp2e1	4.0536	1.80151	-2.25209	0.00607548
ENSMUST00000206552	ENSMUSG00000052974	Cyp2f2	4.77171	5.9615	1.18979	0.00338157
ENSMUST00000133841	ENSMUSG00000052974	Cyp2f2	8.79613	10.2369	1.44072	4.9e-06
ENSMUST00000040944	ENSMUSG00000049685	Cyp2g1	9.45995	5.55367	-3.90629	1.32e-05
ENSMUST00000124729	ENSMUSG00000082932	Cyp2j8	0.818514	3.76287	2.94435	0.0279969
ENSMUST00000126509	ENSMUSG00000015224	Cyp2j9	6.96988	8.10508	1.1352	0.000134381
ENSMUST00000106337	ENSMUSG00000027983	Cyp2u1	8.99443	10.192	1.19762	3.62e-05
ENSMUST00000200236	ENSMUSG00000027983	Cyp2u1	6.90823	8.49416	1.58593	2.05e-06
ENSMUST00000031741	ENSMUSG00000029727	Cyp3a13	11.092	12.3868	1.29477	0.0075525
ENSMUST00000094111	ENSMUSG00000075551	Cyp3a41a	16.2368	14.2926	-1.94423	0.000131328
ENSMUST00000075837	ENSMUSG00000075552	Cyp3a41b	16.1251	13.9889	-2.13625	7.97e-05
ENSMUST00000067479	ENSMUSG00000054417	Cyp3a44	14.6582	11.6411	-3.01707	0.0266328
ENSMUST00000174696	ENSMUSG00000070419	Cyp3a57	3.63518	0	-3.63518	8.39e-06
ENSMUST00000079268	ENSMUSG00000070419	Cyp3a57	3.15947	0	-3.15947	0.000604083
ENSMUST00000058785	ENSMUSG00000066072	Cyp4a10	14.8831	11.8657	-3.01742	0.0146626
ENSMUST00000084343	ENSMUSG00000066071	Cyp4a12a	0	6.41529	6.41529	0.000215877
ENSMUST00000094887	ENSMUSG00000078597	Cyp4a12b	0	3.3955	3.3955	0.0472948
ENSMUST00000129918	ENSMUSG00000063929	Cyp4a32	8.47786	6.2496	-2.22826	0.0148581
ENSMUST00000084342	ENSMUSG00000063929	Cyp4a32	12.2064	10.4348	-1.77161	0.00549607
ENSMUST00000145683	ENSMUSG00000024055	Cyp4f13	3.56295	5.18769	1.62474	0.00353596
ENSMUST00000168285	ENSMUSG00000048440	Cyp4f16	4.1371	1.25686	-2.88024	0.000234279
ENSMUST00000163736	ENSMUSG00000048440	Cyp4f16	3.33416	1.70386	-1.63031	0.0255492
ENSMUST00000172771	ENSMUSG00000062563	Cys1	3.03295	4.09974	1.06679	0.0366963
ENSMUST00000186602	ENSMUSG00000062563	Cys1	5.46095	6.90192	1.44097	0.0254357
ENSMUST00000149927	ENSMUSG00000044768	D1Ertd622e	0	3.48646	3.48646	0.0327284
ENSMUST00000141701	ENSMUSG00000073609	D2hgdh	3.88268	2.30468	-1.57801	0.00858399
ENSMUST00000144973	ENSMUSG00000063455	D630045J12Rik	4.25579	0	-4.25579	0.0247984
ENSMUST00000094002	ENSMUSG00000030994	D7Ertd443e	2.35695	0	-2.35695	0.0122778
ENSMUST00000064493	ENSMUSG00000052563	D930048N14Rik	6.86261	8.46993	1.60732	0.00152682
ENSMUST00000149672	ENSMUSG00000028519	Dab1	0	3.21021	3.21021	0.00195915
ENSMUST00000174077	ENSMUSG00000068921	Dap3	6.04837	4.97435	-1.07402	0.00109446
ENSMUST00000166364	ENSMUSG00000002297	Dbf4	0	3.62295	3.62295	0.000373133
ENSMUST00000002368	ENSMUSG00000002297	Dbf4	0	4.86301	4.86301	2.54e-05
ENSMUST00000149628	ENSMUSG00000026385	Dbi	10.5229	7.19381	-3.32913	2e-21
ENSMUST00000132118	ENSMUSG00000026385	Dbi	0	7.29716	7.29716	2.14e-22
ENSMUST00000109923	ENSMUSG00000034675	Dbn1	3.92448	0	-3.92448	0.036821
ENSMUST00000017878	ENSMUSG00000017734	Dbndd2	6.36121	7.48122	1.12001	0.000433801
ENSMUST00000080885	ENSMUSG00000059824	Dbp	7.41485	6.3262	-1.08865	0.0317381
ENSMUST00000211748	ENSMUSG00000059824	Dbp	7.15094	6.06578	-1.08516	0.0420096
ENSMUST00000115056	ENSMUSG00000045284	Dcaf12l1	4.1568	0	-4.1568	0.0273457
ENSMUST00000135357	ENSMUSG00000041966	Dcaf17	2.86665	0	-2.86665	0.00124081
ENSMUST00000155490	ENSMUSG00000020935	Dcakd	0	5.2092	5.2092	1.69e-06
ENSMUST00000029719	ENSMUSG00000028078	Dclk2	2.26345	0	-2.26345	0.0197013
ENSMUST00000182276	ENSMUSG00000025077	Dclre1a	0.730197	5.34724	4.61705	0.00118663
ENSMUST00000225286	ENSMUSG00000021962	Dcp1a	4.69005	3.01504	-1.67501	0.0156345
ENSMUST00000139467	ENSMUSG00000042672	Dcst1	2.41468	0	-2.41468	0.0111795
ENSMUST00000130212	ENSMUSG00000031865	Dctn1	0	3.35062	3.35062	0.0216426
ENSMUST00000123602	ENSMUSG00000030868	Dctn5	8.36172	9.53054	1.16882	0.0144452
ENSMUST00000142661	ENSMUSG00000031516	Dctn6	7.59384	6.56554	-1.0283	0.000333708
ENSMUST00000033913	ENSMUSG00000031516	Dctn6	3.82298	5.16109	1.33811	0.0189131
ENSMUST00000207488	ENSMUSG00000048787	Dcun1d3	5.18454	4.06375	-1.12078	0.0371087
ENSMUST00000135052	ENSMUSG00000074247	Dda1	4.91148	5.98544	1.07396	0.026827
ENSMUST00000066237	ENSMUSG00000020182	Ddc	4.02486	2.55857	-1.46629	0.0280515
ENSMUST00000109810	ENSMUSG00000005481	Ddx39	3.23935	5.50624	2.26689	0.00108946
ENSMUST00000224125	ENSMUSG00000021494	Ddx41	4.79818	5.9891	1.19092	0.0205899
ENSMUST00000155698	ENSMUSG00000030204	Ddx47	4.11316	2.62868	-1.48449	0.0343865
ENSMUST00000154398	ENSMUSG00000037921	Ddx60	0.585463	4.82408	4.23861	0.00214006
ENSMUST00000142063	ENSMUSG00000013973	Dedd	5.03578	0.544709	-4.49108	3.98e-10
ENSMUST00000213744	ENSMUSG00000053641	Dennd4a	7.49061	6.082	-1.40861	0.0353806
ENSMUST00000151648	ENSMUSG00000042404	Dennd4b	0.376814	5.11486	4.73804	2.87e-10
ENSMUST00000023056	ENSMUSG00000022419	Deptor	1.9787	4.59588	2.61718	0.000508872
ENSMUST00000204544	ENSMUSG00000030225	Dera	1.10701	3.12536	2.01835	0.00702661
ENSMUST00000135988	ENSMUSG00000022472	Desi1	5.76531	4.48442	-1.2809	0.0140722
ENSMUST00000023110	ENSMUSG00000022472	Desi1	5.38344	4.16839	-1.21505	0.0426389
ENSMUST00000107431	ENSMUSG00000030610	Det1	3.15919	4.53494	1.37575	0.0328564
ENSMUST00000115593	ENSMUSG00000039977	Deup1	4.2421	0.828348	-3.41375	0.000730737
ENSMUST00000040500	ENSMUSG00000036095	Dgkb	4.34737	2.69334	-1.65403	0.00506391
ENSMUST00000152772	ENSMUSG00000000276	Dgke	0	3.49584	3.49584	0.00109161
ENSMUST00000144624	ENSMUSG00000004815	Dgkq	8.31965	7.26108	-1.05857	0.0454363
ENSMUST00000132179	ENSMUSG00000004815	Dgkq	7.62964	8.7882	1.15856	0.00393738
ENSMUST00000138894	ENSMUSG00000040479	Dgkz	3.00899	4.49249	1.4835	0.00564841
ENSMUST00000138941	ENSMUSG00000014554	Dguok	3.30806	0	-3.30806	0.0306409
ENSMUST00000134096	ENSMUSG00000012117	Dhdds	7.75169	8.79326	1.04157	0.00180464
ENSMUST00000155969	ENSMUSG00000002332	Dhrs1	6.72923	4.89877	-1.83046	0.000421801
ENSMUST00000122342	ENSMUSG00000020834	Dhrs13	2.68443	6.34243	3.658	0.0037574
ENSMUST00000042281	ENSMUSG00000042569	Dhrs7b	7.387	4.98468	-2.40232	0.000157673
ENSMUST00000136301	ENSMUSG00000030986	Dhx32	0.708539	3.39258	2.68404	0.0299992
ENSMUST00000017974	ENSMUSG00000017830	Dhx58	7.61924	8.62154	1.0023	0.000413508
ENSMUST00000127577	ENSMUSG00000034480	Diaph2	2.7768	5.12318	2.34638	4.89e-05
ENSMUST00000222528	ENSMUSG00000041415	Dicer1	4.11607	2.58135	-1.53472	0.0395751
ENSMUST00000222002	ENSMUSG00000041415	Dicer1	8.09666	7.05216	-1.0445	0.000984572
ENSMUST00000223851	ENSMUSG00000021692	Dimt1	3.17778	1.60614	-1.57164	0.0404968
ENSMUST00000162766	ENSMUSG00000020231	Dip2a	5.12795	6.43691	1.30895	0.0411217
ENSMUST00000168844	ENSMUSG00000032396	Dis3l	3.73826	1.96604	-1.77221	0.0285959
ENSMUST00000154422	ENSMUSG00000031403	Dkc1	6.01519	4.40928	-1.60591	0.0027282
ENSMUST00000131867	ENSMUSG00000031403	Dkc1	0	4.51166	4.51166	2.21e-08
ENSMUST00000140326	ENSMUSG00000038060	Dlec1	7.38208	6.0239	-1.35817	0.0332481
ENSMUST00000043296	ENSMUSG00000037544	Dlgap5	3.30056	0	-3.30056	0.00101127
ENSMUST00000178661	ENSMUSG00000037544	Dlgap5	0	3.76983	3.76983	0.000317801
ENSMUST00000220633	ENSMUSG00000004789	Dlst	5.52312	4.36133	-1.1618	0.00718457
ENSMUST00000223413	ENSMUSG00000004789	Dlst	3.97207	6.86462	2.89254	4.29e-14
ENSMUST00000127750	ENSMUSG00000009640	Dmap1	2.12315	3.65699	1.53384	0.0193573
ENSMUST00000132115	ENSMUSG00000030409	Dmpk	3.42291	4.64101	1.21809	0.0106856
ENSMUST00000052478	ENSMUSG00000043753	Dmrta1	5.95949	3.98094	-1.97855	0.000327851
ENSMUST00000184159	ENSMUSG00000042508	Dmtf1	0	5.80907	5.80907	9.99e-10
ENSMUST00000118600	ENSMUSG00000041268	Dmxl2	6.66048	8.59463	1.93415	0.00967393
ENSMUST00000084806	ENSMUSG00000018581	Dnah11	7.64823	6.36258	-1.28565	0.00150192
ENSMUST00000102963	ENSMUSG00000061322	Dnaic1	4.2493	5.31427	1.06497	0.0320506
ENSMUST00000143198	ENSMUSG00000061322	Dnaic1	4.89416	6.72393	1.82976	4.8e-07
ENSMUST00000020309	ENSMUSG00000020109	Dnajb12	9.16577	8.0351	-1.13067	0.0105068
ENSMUST00000187058	ENSMUSG00000026203	Dnajb2	5.72986	0	-5.72986	6.7e-16
ENSMUST00000055223	ENSMUSG00000026203	Dnajb2	2.41241	0	-2.41241	0.00862891
ENSMUST00000196291	ENSMUSG00000028035	Dnajb4	3.98308	6.00289	2.01981	0.00267955
ENSMUST00000107973	ENSMUSG00000036052	Dnajb5	4.56013	6.55397	1.99383	0.0420395
ENSMUST00000136832	ENSMUSG00000036764	Dnajc12	5.10576	6.53705	1.43129	0.0318741
ENSMUST00000147224	ENSMUSG00000044224	Dnajc21	4.69946	5.70457	1.00511	0.0213332
ENSMUST00000146323	ENSMUSG00000044224	Dnajc21	4.14372	5.16853	1.02481	0.0227008
ENSMUST00000136199	ENSMUSG00000014195	Dnajc7	5.91821	4.85476	-1.06344	0.0198
ENSMUST00000156138	ENSMUSG00000042523	Dnal1	4.51011	0	-4.51011	6.96e-05
ENSMUST00000019232	ENSMUSG00000019088	Dnase1l1	6.32765	7.3658	1.03815	0.00473252
ENSMUST00000003910	ENSMUSG00000003812	Dnase2a	3.92235	2.42699	-1.49536	0.04021
ENSMUST00000145988	ENSMUSG00000030882	Dnhd1	7.08677	8.24624	1.15947	0.00447965
ENSMUST00000113352	ENSMUSG00000026825	Dnm1	4.02053	5.43157	1.41104	0.0303177
ENSMUST00000096229	ENSMUSG00000022789	Dnm1l	1.51725	4.80006	3.2828	0.00925231
ENSMUST00000178110	ENSMUSG00000004099	Dnmt1	5.27353	6.40417	1.13065	0.0344831
ENSMUST00000109774	ENSMUSG00000027478	Dnmt3b	5.84894	2.00564	-3.8433	0.0241676
ENSMUST00000066668	ENSMUSG00000026209	Dnpep	2.39985	4.81749	2.41764	0.00311487
ENSMUST00000187774	ENSMUSG00000038608	Dock10	5.64207	4.46053	-1.18154	0.023474
ENSMUST00000077946	ENSMUSG00000038608	Dock10	7.51876	8.83989	1.32114	0.0230137
ENSMUST00000222287	ENSMUSG00000035954	Dock4	6.45413	9.11057	2.65644	5.93e-09
ENSMUST00000212181	ENSMUSG00000025558	Dock9	4.75447	6.09294	1.33847	0.0151049
ENSMUST00000189817	ENSMUSG00000034973	Dopey1	3.91486	0	-3.91486	0.0266339
ENSMUST00000185297	ENSMUSG00000034973	Dopey1	2.46916	3.52075	1.05159	0.0412285
ENSMUST00000054708	ENSMUSG00000032123	Dpagt1	7.27931	5.05599	-2.22332	0.0326049
ENSMUST00000207677	ENSMUSG00000030584	Dpf1	2.698	1.05782	-1.64017	0.0315065
ENSMUST00000178756	ENSMUSG00000021221	Dpf3	6.00805	4.00447	-2.00358	0.0148313
ENSMUST00000147469	ENSMUSG00000021221	Dpf3	0	4.06657	4.06657	0.0288923
ENSMUST00000131665	ENSMUSG00000026958	Dpp7	4.32731	5.75087	1.42356	0.0004919
ENSMUST00000027861	ENSMUSG00000026574	Dpt	7.884	6.65604	-1.22795	0.00803586
ENSMUST00000152480	ENSMUSG00000043067	Dpy19l1	7.69066	8.82039	1.12973	0.00125916
ENSMUST00000115277	ENSMUSG00000043067	Dpy19l1	2.46752	4.83421	2.36669	0.00911629
ENSMUST00000151465	ENSMUSG00000027900	Dram2	4.59318	2.65102	-1.94215	0.0455321
ENSMUST00000113673	ENSMUSG00000024914	Drap1	2.63383	4.74097	2.10714	0.00277652
ENSMUST00000054128	ENSMUSG00000034774	Dsg1c	7.87161	10.4677	2.59608	0.000214773
ENSMUST00000145151	ENSMUSG00000054889	Dsp	3.3057	4.44515	1.13945	0.0484249
ENSMUST00000183006	ENSMUSG00000026131	Dst	5.78484	6.96021	1.17537	0.0245885
ENSMUST00000182507	ENSMUSG00000026131	Dst	0	3.50118	3.50118	0.032734
ENSMUST00000115832	ENSMUSG00000024302	Dtna	5.01949	3.6795	-1.33999	0.0186378
ENSMUST00000173199	ENSMUSG00000071454	Dtnb	3.97072	6.14023	2.16951	0.00425038
ENSMUST00000222990	ENSMUSG00000057531	Dtnbp1	3.10425	0	-3.10425	0.0496038
ENSMUST00000072329	ENSMUSG00000057531	Dtnbp1	4.47925	2.14563	-2.33363	0.00228817
ENSMUST00000125827	ENSMUSG00000004947	Dtx2	3.33893	1.06193	-2.277	0.0425488
ENSMUST00000144904	ENSMUSG00000031901	Dus2	3.00743	4.69777	1.69034	0.00940861
ENSMUST00000220291	ENSMUSG00000019960	Dusp6	5.56497	1.51218	-4.05279	0.000816749
ENSMUST00000220218	ENSMUSG00000019960	Dusp6	4.163	2.69758	-1.46543	0.0143648
ENSMUST00000219988	ENSMUSG00000019960	Dusp6	8.40749	7.25781	-1.14968	0.00175945
ENSMUST00000173874	ENSMUSG00000040482	Dxo	3.93767	1.60323	-2.33444	0.00336232
ENSMUST00000107660	ENSMUSG00000018707	Dync1h1	4.26389	3.14919	-1.11469	0.0322364
ENSMUST00000168387	ENSMUSG00000033788	Dysf	4.69023	6.92613	2.2359	0.00201206
ENSMUST00000144222	ENSMUSG00000086322	E130218I03Rik	4.37823	2.92544	-1.4528	0.00515927
ENSMUST00000221633	ENSMUSG00000045071	E130308A19Rik	3.11017	0.712148	-2.39802	0.0114753
ENSMUST00000061721	ENSMUSG00000018983	E2f2	5.93093	6.97773	1.04681	0.00837832
ENSMUST00000020908	ENSMUSG00000057469	E2f6	2.80778	6.08579	3.27801	7.13e-13
ENSMUST00000173471	ENSMUSG00000020185	E2f7	4.20166	0	-4.20166	0.024351
ENSMUST00000174593	ENSMUSG00000020185	E2f7	3.31123	0	-3.31123	0.000405148
ENSMUST00000174810	ENSMUSG00000020185	E2f7	2.63284	0	-2.63284	0.00340747
ENSMUST00000169486	ENSMUSG00000010476	Ebf3	3.28321	1.26046	-2.02275	0.0194099
ENSMUST00000196926	ENSMUSG00000027699	Ect2	2.63312	0.344119	-2.289	0.0113983
ENSMUST00000037353	ENSMUSG00000034457	Eda2r	5.49552	7.09573	1.60021	0.0017827
ENSMUST00000191070	ENSMUSG00000043019	Edem3	0.91899	3.83437	2.91538	0.0400684
ENSMUST00000205179	ENSMUSG00000033216	Eefsec	2.12504	3.98674	1.8617	0.0135992
ENSMUST00000141726	ENSMUSG00000038563	Efl1	3.98023	1.05782	-2.92241	0.00195865
ENSMUST00000003154	ENSMUSG00000003070	Efna2	2.94796	4.58172	1.63376	0.00494112
ENSMUST00000151750	ENSMUSG00000031217	Efnb1	4.12759	1.25686	-2.87073	9.47e-06
ENSMUST00000197250	ENSMUSG00000028017	Egf	3.60199	0.791119	-2.81087	0.0119308
ENSMUST00000174465	ENSMUSG00000026921	Egfl7	0	3.5678	3.5678	5.62e-05
ENSMUST00000166095	ENSMUSG00000015467	Egfl8	1.42711	3.5467	2.1196	0.0128013
ENSMUST00000064795	ENSMUSG00000038418	Egr1	13.7472	12.5052	-1.24202	0.0116075
ENSMUST00000150836	ENSMUSG00000036893	Ehmt1	0	3.76603	3.76603	3.15e-06
ENSMUST00000097342	ENSMUSG00000013787	Ehmt2	5.11306	9.35645	4.24339	2.37e-11
ENSMUST00000184395	ENSMUSG00000062762	Ei24	6.02824	3.60047	-2.42778	0.00046351
ENSMUST00000171451	ENSMUSG00000024079	Eif2ak2	3.77197	4.82587	1.0539	0.0089283
ENSMUST00000159401	ENSMUSG00000031668	Eif2ak3	3.91392	5.89554	1.98162	1.88e-06
ENSMUST00000166769	ENSMUSG00000029145	Eif2b4	6.46157	1.56343	-4.89814	0.00239492
ENSMUST00000112446	ENSMUSG00000026427	Eif2d	3.62046	5.36011	1.73965	0.0113631
ENSMUST00000023599	ENSMUSG00000022884	Eif4a2	6.73047	5.5171	-1.21338	0.0258
ENSMUST00000200100	ENSMUSG00000028156	Eif4e	3.20726	0	-3.20726	0.0318868
ENSMUST00000020734	ENSMUSG00000020454	Eif4enif1	4.74425	1.12655	-3.61769	0.0306186
ENSMUST00000115460	ENSMUSG00000045983	Eif4g1	9.2275	8.0468	-1.18071	0.00438419
ENSMUST00000141034	ENSMUSG00000045983	Eif4g1	1.94993	4.27296	2.32303	0.0414531
ENSMUST00000221243	ENSMUSG00000021282	Eif5	7.07149	6.03329	-1.0382	0.016934
ENSMUST00000108612	ENSMUSG00000078812	Eif5a	6.03834	7.83629	1.79795	8.06e-06
ENSMUST00000108611	ENSMUSG00000078812	Eif5a	0.708539	3.54943	2.84089	0.0461816
ENSMUST00000140369	ENSMUSG00000020549	Elac2	8.02199	4.43002	-3.59197	3.85e-07
ENSMUST00000071891	ENSMUSG00000020549	Elac2	9.07014	7.40388	-1.66626	0.000138928
ENSMUST00000152055	ENSMUSG00000027186	Elf5	2.61711	0	-2.61711	0.0488986
ENSMUST00000180767	ENSMUSG00000041112	Elmo1	3.87256	5.01557	1.14301	0.021776
ENSMUST00000114069	ENSMUSG00000056698	Elmod3	7.89211	4.92031	-2.9718	0.0282572
ENSMUST00000006557	ENSMUSG00000006390	Elovl1	8.1833	6.86794	-1.31536	0.00714298
ENSMUST00000043739	ENSMUSG00000038754	Elovl3	8.04567	6.00669	-2.03898	1.23e-05
ENSMUST00000133757	ENSMUSG00000032349	Elovl5	7.13865	4.06581	-3.07284	0.000142265
ENSMUST00000198369	ENSMUSG00000041220	Elovl6	6.18142	5.16371	-1.01771	0.00904867
ENSMUST00000174618	ENSMUSG00000022217	Emc9	5.12467	6.20684	1.08218	0.0126589
ENSMUST00000223282	ENSMUSG00000051166	Eml5	4.1317	5.69825	1.56656	0.000132016
ENSMUST00000058902	ENSMUSG00000044072	Eml6	6.84273	7.98333	1.1406	1.53e-09
ENSMUST00000135383	ENSMUSG00000033857	Engase	5.55961	7.39694	1.83733	9.15e-11
ENSMUST00000136310	ENSMUSG00000063524	Eno1	9.08004	7.69955	-1.38049	0.0243054
ENSMUST00000004378	ENSMUSG00000004267	Eno2	2.75537	0	-2.75537	0.00237154
ENSMUST00000173516	ENSMUSG00000022425	Enpp2	7.75071	9.17465	1.42394	2.63e-06
ENSMUST00000219968	ENSMUSG00000019989	Enpp3	5.14174	6.38894	1.24721	0.0333267
ENSMUST00000218044	ENSMUSG00000019989	Enpp3	5.19577	6.81492	1.61915	0.0219196
ENSMUST00000152786	ENSMUSG00000025192	Entpd7	3.0606	4.25063	1.19002	0.0369907
ENSMUST00000134481	ENSMUSG00000025192	Entpd7	1.10701	2.97005	1.86304	0.0128168
ENSMUST00000109574	ENSMUSG00000027624	Epb41l1	2.75125	5.51528	2.76403	0.0394988
ENSMUST00000217844	ENSMUSG00000019978	Epb41l2	0	2.94828	2.94828	0.0399442
ENSMUST00000185467	ENSMUSG00000026383	Epb41l5	5.48824	6.60906	1.12082	0.0123689
ENSMUST00000129912	ENSMUSG00000028289	Epha7	2.71782	0	-2.71782	0.0448992
ENSMUST00000114732	ENSMUSG00000029869	Ephb6	8.73684	6.59266	-2.14418	2.04e-10
ENSMUST00000224698	ENSMUSG00000022040	Ephx2	5.65592	4.26342	-1.3925	0.00647422
ENSMUST00000108713	ENSMUSG00000001036	Epn2	8.29617	6.66712	-1.62905	0.00503223
ENSMUST00000203515	ENSMUSG00000015766	Eps8	5.05778	3.03831	-2.01947	7.23e-05
ENSMUST00000022222	ENSMUSG00000021709	Erbin	3.0322	1.26384	-1.76835	0.0289657
ENSMUST00000155862	ENSMUSG00000026048	Ercc5	1.46069	3.06034	1.59964	0.048611
ENSMUST00000067821	ENSMUSG00000021470	Ercc6l2	3.89659	1.46287	-2.43372	0.00856241
ENSMUST00000203993	ENSMUSG00000030304	Ergic2	6.78854	5.61873	-1.16981	0.0266429
ENSMUST00000143282	ENSMUSG00000030304	Ergic2	1.98221	3.60202	1.61981	0.0290239
ENSMUST00000140311	ENSMUSG00000030304	Ergic2	1.31319	2.94987	1.63669	0.0348417
ENSMUST00000130242	ENSMUSG00000030304	Ergic2	2.9115	5.56035	2.64885	0.0320553
ENSMUST00000127099	ENSMUSG00000024293	Esco1	5.87396	2.17965	-3.69431	7.03e-05
ENSMUST00000141086	ENSMUSG00000045624	Esf1	1.7259	3.12312	1.39722	0.0389763
ENSMUST00000148075	ENSMUSG00000028943	Espn	0	2.63301	2.63301	0.00425573
ENSMUST00000049305	ENSMUSG00000028943	Espn	0.376814	4.57668	4.19986	1.4e-07
ENSMUST00000150958	ENSMUSG00000028943	Espn	0	6.51371	6.51371	7.2e-18
ENSMUST00000134306	ENSMUSG00000039958	Etfbkmt	4.56006	7.19335	2.63329	2.84e-08
ENSMUST00000147934	ENSMUSG00000039958	Etfbkmt	1.22949	5.30534	4.07585	0.0224947
ENSMUST00000194620	ENSMUSG00000027809	Etfdh	7.15505	4.71189	-2.44316	0.00163779
ENSMUST00000045555	ENSMUSG00000036617	Etl4	4.47149	0	-4.47149	0.00467608
ENSMUST00000170664	ENSMUSG00000019232	Etnppl	6.64645	5.24891	-1.39754	0.000305521
ENSMUST00000172432	ENSMUSG00000019232	Etnppl	9.224	7.87321	-1.35079	0.000523297
ENSMUST00000114154	ENSMUSG00000029122	Evc	0	2.89459	2.89459	0.00110218
ENSMUST00000101258	ENSMUSG00000050248	Evc2	5.6608	6.79773	1.13693	0.0108036
ENSMUST00000176149	ENSMUSG00000011832	Evi5l	1.62653	4.01484	2.38831	0.0289923
ENSMUST00000063232	ENSMUSG00000009079	Ewsr1	1.10701	5.91179	4.80478	2.49e-16
ENSMUST00000222897	ENSMUSG00000021280	Exoc3l4	0	3.71924	3.71924	0.0305688
ENSMUST00000021147	ENSMUSG00000020792	Exoc7	0	3.07147	3.07147	0.0422869
ENSMUST00000035094	ENSMUSG00000042787	Exog	0	5.25601	5.25601	4.83e-07
ENSMUST00000216412	ENSMUSG00000025785	Exosc7	5.02175	2.14252	-2.87924	0.00102249
ENSMUST00000133854	ENSMUSG00000027714	Exosc9	4.24619	5.68226	1.43607	6.47e-05
ENSMUST00000111248	ENSMUSG00000027198	Ext2	3.1743	0	-3.1743	0.0364124
ENSMUST00000184931	ENSMUSG00000027198	Ext2	0.585463	4.1635	3.57804	0.00131982
ENSMUST00000134868	ENSMUSG00000028886	Eya3	3.08789	0	-3.08789	0.00380621
ENSMUST00000135299	ENSMUSG00000028886	Eya3	5.55025	3.72612	-1.82413	0.000302774
ENSMUST00000169889	ENSMUSG00000029687	Ezh2	4.50524	1.87331	-2.63192	0.00527415
ENSMUST00000167278	ENSMUSG00000029687	Ezh2	0	2.4165	2.4165	0.0163959
ENSMUST00000114618	ENSMUSG00000029687	Ezh2	2.43242	5.09578	2.66336	0.000198742
ENSMUST00000123768	ENSMUSG00000031444	F10	4.45653	5.66828	1.21175	0.011598
ENSMUST00000141001	ENSMUSG00000030493	Faap24	0	5.75792	5.75792	5.74e-18
ENSMUST00000155204	ENSMUSG00000010517	Faf1	3.88735	2.35701	-1.53035	0.0181616
ENSMUST00000121887	ENSMUSG00000021750	Fam107a	2.42906	5.42338	2.99432	0.0197296
ENSMUST00000177037	ENSMUSG00000026655	Fam107b	5.86049	4.08282	-1.77767	8.74e-05
ENSMUST00000198155	ENSMUSG00000044134	Fam109a	3.14319	0	-3.14319	0.037126
ENSMUST00000198271	ENSMUSG00000044134	Fam109a	3.33619	6.5672	3.23101	0.00131849
ENSMUST00000041133	ENSMUSG00000036136	Fam110c	5.65398	3.24669	-2.40729	8.18e-05
ENSMUST00000063782	ENSMUSG00000050471	Fam118b	5.67666	3.97533	-1.70133	0.0202173
ENSMUST00000115527	ENSMUSG00000058503	Fam133b	0	4.30197	4.30197	0.0267117
ENSMUST00000219514	ENSMUSG00000043259	Fam13c	4.29454	2.59124	-1.70331	0.0016656
ENSMUST00000185469	ENSMUSG00000037503	Fam168b	0	2.97069	2.97069	0.0442645
ENSMUST00000153805	ENSMUSG00000074071	Fam169b	2.74558	0	-2.74558	0.0019695
ENSMUST00000098378	ENSMUSG00000074071	Fam169b	7.50625	5.56074	-1.94552	0.000409819
ENSMUST00000208070	ENSMUSG00000074071	Fam169b	9.59282	8.54549	-1.04733	1.08e-05
ENSMUST00000129773	ENSMUSG00000046826	Fam187b	5.44532	6.5237	1.07837	0.0123726
ENSMUST00000068088	ENSMUSG00000054863	Fam19a5	5.39983	3.96193	-1.43789	0.00111386
ENSMUST00000114200	ENSMUSG00000032305	Fam219b	8.26004	4.28941	-3.97063	0.0310155
ENSMUST00000093833	ENSMUSG00000032305	Fam219b	7.07598	8.5529	1.47693	0.000614268
ENSMUST00000203182	ENSMUSG00000047115	Fam221a	2.5531	0	-2.5531	0.0104141
ENSMUST00000155571	ENSMUSG00000037750	Fam222b	5.81472	3.92344	-1.89128	0.00562457
ENSMUST00000168965	ENSMUSG00000029672	Fam3c	5.97968	4.66021	-1.31946	0.00498595
ENSMUST00000149617	ENSMUSG00000057068	Fam47e	0	2.33004	2.33004	0.0137877
ENSMUST00000150033	ENSMUSG00000037339	Fam53a	4.75454	0.879498	-3.87504	0.019796
ENSMUST00000097998	ENSMUSG00000030956	Fam53b	6.9502	4.60641	-2.34379	0.018022
ENSMUST00000160942	ENSMUSG00000051225	Fam83a	1.79226	4.39123	2.59898	0.0225955
ENSMUST00000153251	ENSMUSG00000030590	Fam98c	0	2.75273	2.75273	0.0473777
ENSMUST00000058889	ENSMUSG00000055884	Fancm	6.27138	7.54029	1.26891	0.0368531
ENSMUST00000172676	ENSMUSG00000000392	Fap	2.97525	0	-2.97525	0.000590403
ENSMUST00000122890	ENSMUSG00000030759	Far1	2.02884	0	-2.02884	0.0303861
ENSMUST00000225948	ENSMUSG00000021420	Fars2	0.745362	3.12933	2.38396	0.0115699
ENSMUST00000003906	ENSMUSG00000003808	Farsa	1.31566	3.71262	2.39696	0.0100123
ENSMUST00000170217	ENSMUSG00000026245	Farsb	0	8.60119	8.60119	1.07e-54
ENSMUST00000149085	ENSMUSG00000028959	Fastk	9.80042	7.31251	-2.48791	3.91e-57
ENSMUST00000132498	ENSMUSG00000028959	Fastk	5.87216	7.20089	1.32873	0.000419127
ENSMUST00000132109	ENSMUSG00000028959	Fastk	3.97399	5.52559	1.5516	0.0198689
ENSMUST00000130577	ENSMUSG00000028959	Fastk	0	3.24618	3.24618	0.000184329
ENSMUST00000030800	ENSMUSG00000028959	Fastk	4.57878	7.92083	3.34205	5.28e-12
ENSMUST00000123144	ENSMUSG00000028959	Fastk	0	4.1819	4.1819	0.000342089
ENSMUST00000191428	ENSMUSG00000070047	Fat1	5.12893	7.16831	2.03938	0.0309466
ENSMUST00000150703	ENSMUSG00000020776	Fbf1	2.21534	0	-2.21534	0.016292
ENSMUST00000131521	ENSMUSG00000020776	Fbf1	4.10092	1.948	-2.15292	0.00904511
ENSMUST00000136073	ENSMUSG00000020776	Fbf1	7.19709	5.47387	-1.72322	3.79e-05
ENSMUST00000041544	ENSMUSG00000064080	Fbln2	6.95693	5.90183	-1.0551	0.000390748
ENSMUST00000134814	ENSMUSG00000069805	Fbp1	9.05628	7.55179	-1.50449	3.74e-05
ENSMUST00000051358	ENSMUSG00000048520	Fbxl13	1.7259	3.37246	1.64656	0.019738
ENSMUST00000189562	ENSMUSG00000030811	Fbxl19	2.01257	0	-2.01257	0.0266933
ENSMUST00000186116	ENSMUSG00000030811	Fbxl19	0.708539	3.95991	3.25138	0.00635201
ENSMUST00000047951	ENSMUSG00000041556	Fbxo2	0	2.80382	2.80382	0.00176597
ENSMUST00000202447	ENSMUSG00000032898	Fbxo21	10.0431	8.61733	-1.42581	0.0314573
ENSMUST00000034859	ENSMUSG00000032309	Fbxo22	9.63627	6.77268	-2.8636	0.0126574
ENSMUST00000180539	ENSMUSG00000052934	Fbxo31	3.43478	4.93048	1.49571	0.0296248
ENSMUST00000160204	ENSMUSG00000035329	Fbxo33	4.93742	6.00707	1.06965	0.0374026
ENSMUST00000114806	ENSMUSG00000047746	Fbxo40	0.708539	5.30296	4.59442	3.06e-09
ENSMUST00000151127	ENSMUSG00000029001	Fbxo44	4.7552	5.90085	1.14565	0.00360607
ENSMUST00000165913	ENSMUSG00000050428	Fbxo46	3.14382	1.26384	-1.87997	0.0226347
ENSMUST00000168503	ENSMUSG00000055401	Fbxo6	3.11482	6.33326	3.21844	0.000810264
ENSMUST00000211294	ENSMUSG00000038206	Fbxo8	4.60685	3.22292	-1.38393	0.00472578
ENSMUST00000110322	ENSMUSG00000038206	Fbxo8	0	3.79589	3.79589	0.0315133
ENSMUST00000176913	ENSMUSG00000037816	Fbxw17	0	3.7514	3.7514	1.26e-05
ENSMUST00000028220	ENSMUSG00000035949	Fbxw2	5.52236	3.77749	-1.74487	3.97e-06
ENSMUST00000135456	ENSMUSG00000015095	Fbxw5	5.64055	4.20508	-1.43547	0.0152244
ENSMUST00000076648	ENSMUSG00000047730	Fcgbp	5.62199	3.49252	-2.12947	0.00504536
ENSMUST00000169017	ENSMUSG00000059498	Fcgr3	5.98088	7.61527	1.63439	0.000206267
ENSMUST00000196921	ENSMUSG00000059743	Fdps	7.04511	5.26085	-1.78426	7.76e-05
ENSMUST00000155130	ENSMUSG00000018861	Fdxr	5.32741	3.91371	-1.4137	0.0165567
ENSMUST00000142241	ENSMUSG00000024742	Fen1	4.21555	0	-4.21555	0.0276559
ENSMUST00000206728	ENSMUSG00000053158	Fes	3.59893	1.26046	-2.33847	0.0126622
ENSMUST00000080932	ENSMUSG00000053158	Fes	3.71534	1.70425	-2.01109	0.0156387
ENSMUST00000034630	ENSMUSG00000032118	Fez1	0	2.73234	2.73234	0.00267899
ENSMUST00000112487	ENSMUSG00000056121	Fez2	0.934265	4.77761	3.84334	0.00089868
ENSMUST00000144616	ENSMUSG00000024013	Fgd2	4.16327	1.7104	-2.45287	0.00763572
ENSMUST00000159542	ENSMUSG00000022788	Fgd4	5.80902	6.92973	1.12071	0.00412686
ENSMUST00000145218	ENSMUSG00000031565	Fgfr1	2.12315	0	-2.12315	0.0200234
ENSMUST00000179592	ENSMUSG00000031565	Fgfr1	0	5.81975	5.81975	3.22e-11
ENSMUST00000162586	ENSMUSG00000069135	Fgfr1op	4.53933	0	-4.53933	3.5e-07
ENSMUST00000169212	ENSMUSG00000054252	Fgfr3	6.06898	2.43018	-3.6388	0.018419
ENSMUST00000201437	ENSMUSG00000054252	Fgfr3	2.8412	0.368029	-2.47317	0.0144373
ENSMUST00000181298	ENSMUSG00000054252	Fgfr3	1.10701	2.91771	1.81069	0.0235107
ENSMUST00000162967	ENSMUSG00000005320	Fgfr4	3.64413	4.66374	1.01961	0.017512
ENSMUST00000134510	ENSMUSG00000031594	Fgl1	11.9245	10.6531	-1.27145	0.000189135
ENSMUST00000034003	ENSMUSG00000031594	Fgl1	13.9055	12.7822	-1.12335	0.0015296
ENSMUST00000124451	ENSMUSG00000028874	Fgr	3.1308	1.80176	-1.32904	0.0496256
ENSMUST00000133218	ENSMUSG00000026526	Fh1	8.12504	7.10489	-1.02015	0.0066361
ENSMUST00000225917	ENSMUSG00000024911	Fibp	2.96582	1.05782	-1.908	0.0243501
ENSMUST00000213610	ENSMUSG00000095440	Fignl2	6.30499	4.5277	-1.77729	0.00957505
ENSMUST00000147557	ENSMUSG00000019054	Fis1	4.61622	0	-4.61622	4.45e-10
ENSMUST00000138610	ENSMUSG00000019054	Fis1	3.438	5.03666	1.59866	0.000249406
ENSMUST00000077385	ENSMUSG00000061374	Fiz1	8.25236	6.73523	-1.51712	0.0177047
ENSMUST00000167804	ENSMUSG00000061374	Fiz1	0.361649	5.79178	5.43014	0.000247525
ENSMUST00000143230	ENSMUSG00000032966	Fkbp1a	5.14784	6.15785	1.01001	0.0133284
ENSMUST00000050398	ENSMUSG00000042642	Flad1	0.718567	4.71184	3.99327	0.017271
ENSMUST00000065090	ENSMUSG00000068699	Flnc	4.84345	3.06376	-1.77969	0.0189437
ENSMUST00000120633	ENSMUSG00000023008	Fmnl3	0	3.5619	3.5619	0.0447536
ENSMUST00000136120	ENSMUSG00000040181	Fmo1	7.33088	3.31077	-4.02012	4.02e-06
ENSMUST00000143902	ENSMUSG00000040181	Fmo1	8.53188	6.87026	-1.66162	7.88e-05
ENSMUST00000194197	ENSMUSG00000040170	Fmo2	2.26888	0	-2.26888	0.012383
ENSMUST00000143123	ENSMUSG00000040170	Fmo2	7.28589	5.84333	-1.44256	0.0181263
ENSMUST00000194061	ENSMUSG00000040170	Fmo2	9.77637	8.48616	-1.29021	0.030155
ENSMUST00000156860	ENSMUSG00000040170	Fmo2	6.5477	5.51004	-1.03766	0.000423139
ENSMUST00000028010	ENSMUSG00000026691	Fmo3	12.3614	7.91569	-4.44574	0.00235169
ENSMUST00000142759	ENSMUSG00000026691	Fmo3	8.89047	5.71281	-3.17766	0.0323286
ENSMUST00000140031	ENSMUSG00000026692	Fmo4	4.50772	3.42238	-1.08534	0.032616
ENSMUST00000107050	ENSMUSG00000028088	Fmo5	13.4323	14.5193	1.08695	0.0246386
ENSMUST00000148348	ENSMUSG00000000838	Fmr1	5.19119	3.75692	-1.43427	0.0341137
ENSMUST00000146177	ENSMUSG00000000838	Fmr1	4.31741	3.05342	-1.26399	0.0408444
ENSMUST00000114657	ENSMUSG00000000838	Fmr1	6.84063	7.86731	1.02668	0.0347309
ENSMUST00000055226	ENSMUSG00000026193	Fn1	12.6701	7.24055	-5.42958	0.00329935
ENSMUST00000186736	ENSMUSG00000026193	Fn1	0	4.28947	4.28947	4.19e-08
ENSMUST00000113560	ENSMUSG00000075415	Fnbp1	5.74987	1.60796	-4.14191	2.11e-05
ENSMUST00000113555	ENSMUSG00000075415	Fnbp1	3.11385	0	-3.11385	0.035429
ENSMUST00000100208	ENSMUSG00000075415	Fnbp1	5.03323	6.18775	1.15451	0.000596637
ENSMUST00000113562	ENSMUSG00000075415	Fnbp1	6.50364	7.66299	1.15934	0.00430462
ENSMUST00000142631	ENSMUSG00000008200	Fnbp4	6.2123	5.01278	-1.19951	0.00838962
ENSMUST00000097425	ENSMUSG00000071984	Fndc1	5.91911	4.13804	-1.78108	9.31e-05
ENSMUST00000195008	ENSMUSG00000039286	Fndc3b	4.55357	7.47188	2.91831	0.000203204
ENSMUST00000202158	ENSMUSG00000038552	Fndc4	1.43904	4.28781	2.84877	0.000146318
ENSMUST00000130613	ENSMUSG00000061175	Fnip2	5.82457	4.62779	-1.19679	0.00164405
ENSMUST00000149475	ENSMUSG00000061175	Fnip2	10.1195	8.95997	-1.15953	0.0464563
ENSMUST00000139171	ENSMUSG00000061175	Fnip2	6.24857	5.17558	-1.07299	0.000619683
ENSMUST00000136122	ENSMUSG00000021250	Fos	9.49289	7.41618	-2.07671	0.000282502
ENSMUST00000021674	ENSMUSG00000021250	Fos	10.0568	8.38845	-1.66837	0.00267934
ENSMUST00000208230	ENSMUSG00000003545	Fosb	6.05805	4.56576	-1.4923	0.0142767
ENSMUST00000036215	ENSMUSG00000034227	Foxj1	2.22345	4.43451	2.21106	0.0475001
ENSMUST00000113326	ENSMUSG00000030067	Foxp1	3.43047	1.05782	-2.37265	0.0238282
ENSMUST00000113328	ENSMUSG00000030067	Foxp1	6.48894	5.02308	-1.46587	0.00221718
ENSMUST00000175880	ENSMUSG00000030067	Foxp1	4.69842	3.38613	-1.31229	0.0246723
ENSMUST00000175886	ENSMUSG00000030067	Foxp1	2.23312	4.81681	2.58369	7.36e-06
ENSMUST00000124058	ENSMUSG00000030067	Foxp1	0.376814	3.12016	2.74334	0.0402063
ENSMUST00000115477	ENSMUSG00000029563	Foxp2	6.30808	0.879498	-5.42858	1.93e-07
ENSMUST00000151301	ENSMUSG00000029563	Foxp2	5.17238	3.93511	-1.23726	0.0088426
ENSMUST00000099200	ENSMUSG00000074676	Foxs1	4.77165	3.52145	-1.2502	0.0323344
ENSMUST00000196751	ENSMUSG00000034687	Fras1	1.96799	4.29941	2.33142	0.0162472
ENSMUST00000199841	ENSMUSG00000034687	Fras1	1.07709	4.01847	2.94139	0.00245027
ENSMUST00000079611	ENSMUSG00000087385	Frg2f1	7.31446	6.17963	-1.13482	0.0222805
ENSMUST00000149305	ENSMUSG00000087385	Frg2f1	1.6611	3.65403	1.99294	0.0112648
ENSMUST00000177457	ENSMUSG00000026657	Frmd4a	0	7.3667	7.3667	1.89e-23
ENSMUST00000040260	ENSMUSG00000033386	Frrs1	7.60165	9.43126	1.82961	1.17e-07
ENSMUST00000201196	ENSMUSG00000056602	Fry	0	3.26474	3.26474	0.0326835
ENSMUST00000223865	ENSMUSG00000021765	Fst	5.11962	3.54525	-1.57437	0.000919855
ENSMUST00000036796	ENSMUSG00000036264	Fstl4	3.00769	0.685064	-2.32262	0.0376573
ENSMUST00000135306	ENSMUSG00000030530	Furin	3.01964	0.345676	-2.67396	0.00884314
ENSMUST00000154843	ENSMUSG00000030795	Fus	6.6841	4.55938	-2.12472	0.0128748
ENSMUST00000217879	ENSMUSG00000021065	Fut8	5.05281	3.52975	-1.52306	0.00625621
ENSMUST00000209132	ENSMUSG00000011658	Fuz	4.02186	2.6815	-1.34036	0.0491393
ENSMUST00000196519	ENSMUSG00000027680	Fxr1	4.82574	3.74039	-1.08534	0.030388
ENSMUST00000205542	ENSMUSG00000036570	Fxyd1	7.05533	6.03364	-1.02169	0.000316529
ENSMUST00000206030	ENSMUSG00000036570	Fxyd1	3.66746	4.75503	1.08758	0.0198225
ENSMUST00000205301	ENSMUSG00000009687	Fxyd5	2.84884	1.26384	-1.58499	0.0413896
ENSMUST00000009831	ENSMUSG00000009687	Fxyd5	0.983352	4.81174	3.82839	0.00181868
ENSMUST00000116133	ENSMUSG00000045005	Fzd5	0	4.26454	4.26454	0.0259043
ENSMUST00000119211	ENSMUSG00000035293	G2e3	0.730197	2.88607	2.15587	0.0153802
ENSMUST00000121521	ENSMUSG00000035293	G2e3	0	2.47894	2.47894	0.00862986
ENSMUST00000025338	ENSMUSG00000024462	Gabbr1	7.49057	3.47724	-4.01333	0.0118065
ENSMUST00000172792	ENSMUSG00000024462	Gabbr1	0	4.17897	4.17897	0.0277833
ENSMUST00000220246	ENSMUSG00000015312	Gadd45b	7.87914	5.75875	-2.12039	2.8e-10
ENSMUST00000219449	ENSMUSG00000015312	Gadd45b	7.85692	6.0881	-1.76882	5.19e-10
ENSMUST00000015456	ENSMUSG00000015312	Gadd45b	9.15287	7.51828	-1.63459	3.82e-06
ENSMUST00000128929	ENSMUSG00000028671	Gale	4.50201	5.80667	1.30466	0.00847203
ENSMUST00000000430	ENSMUSG00000000420	Galnt1	3.07305	1.05782	-2.01522	0.0321063
ENSMUST00000156907	ENSMUSG00000031608	Galnt7	4.57331	1.61947	-2.95384	0.000409238
ENSMUST00000055872	ENSMUSG00000020793	Galr2	2.29951	4.99565	2.69613	0.0429825
ENSMUST00000130698	ENSMUSG00000036073	Galt	2.46621	4.35104	1.88483	0.0236728
ENSMUST00000154574	ENSMUSG00000062646	Ganc	7.89623	6.49993	-1.3963	0.000943823
ENSMUST00000154404	ENSMUSG00000062646	Ganc	0	3.61866	3.61866	2.96e-05
ENSMUST00000182670	ENSMUSG00000057666	Gapdh	0.565716	3.15426	2.58855	0.0070418
ENSMUST00000028224	ENSMUSG00000026867	Gapvd1	1.45703	3.66927	2.21224	0.017837
ENSMUST00000113103	ENSMUSG00000026867	Gapvd1	2.77005	5.05053	2.28048	0.00782046
ENSMUST00000049618	ENSMUSG00000038860	Garnl3	4.31507	2.79917	-1.5159	0.0204567
ENSMUST00000129604	ENSMUSG00000030498	Gas2	6.15307	7.26126	1.10819	0.00475153
ENSMUST00000109895	ENSMUSG00000034201	Gas2l1	7.50981	8.85224	1.34243	1.29e-06
ENSMUST00000196212	ENSMUSG00000042390	Gatad2b	9.10801	7.73023	-1.37779	0.00531185
ENSMUST00000134273	ENSMUSG00000028085	Gatb	4.18434	2.89471	-1.28963	0.0264062
ENSMUST00000177406	ENSMUSG00000025224	Gbf1	7.54224	5.91756	-1.62468	0.00254982
ENSMUST00000175706	ENSMUSG00000025224	Gbf1	4.40134	2.97005	-1.43129	0.0123344
ENSMUST00000199325	ENSMUSG00000028268	Gbp3	4.62654	5.67949	1.05296	0.0379108
ENSMUST00000200045	ENSMUSG00000104713	Gbp6	8.2382	9.34228	1.10408	0.0127705
ENSMUST00000003907	ENSMUSG00000003809	Gcdh	13.3283	12.0253	-1.30295	2.07e-06
ENSMUST00000109745	ENSMUSG00000003809	Gcdh	8.35277	10.7418	2.38907	0.0033826
ENSMUST00000109823	ENSMUSG00000041798	Gck	10.134	13.5364	3.40232	1.8e-05
ENSMUST00000141472	ENSMUSG00000041638	Gcn1l1	4.96439	1.6614	-3.30299	0.000927852
ENSMUST00000067778	ENSMUSG00000021360	Gcnt2	5.95108	0.791119	-5.15996	0.000297322
ENSMUST00000207684	ENSMUSG00000109523	Gdf1	2.77785	0	-2.77785	0.0469965
ENSMUST00000145580	ENSMUSG00000015291	Gdi1	4.22438	3.03469	-1.18968	0.0230431
ENSMUST00000122055	ENSMUSG00000044709	Gemin7	3.56263	0	-3.56263	0.0283785
ENSMUST00000119912	ENSMUSG00000044709	Gemin7	4.00435	1.67317	-2.33118	0.0245268
ENSMUST00000161322	ENSMUSG00000041625	Ggact	1.06003	5.56585	4.50582	0.000854692
ENSMUST00000204770	ENSMUSG00000002797	Ggct	5.52528	6.68299	1.15772	0.000878255
ENSMUST00000002874	ENSMUSG00000002797	Ggct	1.52184	3.82906	2.30723	0.00252948
ENSMUST00000108081	ENSMUSG00000020530	Ggnbp2	7.44475	8.79971	1.35497	0.0201176
ENSMUST00000006508	ENSMUSG00000006345	Ggt1	0	2.8183	2.8183	0.00298466
ENSMUST00000110698	ENSMUSG00000055737	Ghr	6.35412	3.4768	-2.87732	0.00209352
ENSMUST00000110697	ENSMUSG00000055737	Ghr	12.1416	10.5174	-1.62421	0.00152901
ENSMUST00000164992	ENSMUSG00000048000	Gigyf2	5.26648	1.07837	-4.18811	0.00514093
ENSMUST00000173235	ENSMUSG00000048000	Gigyf2	5.86139	7.42165	1.56026	0.0152541
ENSMUST00000205031	ENSMUSG00000090019	Gimap1	3.62969	1.93284	-1.69685	0.0353134
ENSMUST00000119575	ENSMUSG00000054435	Gimap4	0	3.94222	3.94222	4.73e-05
ENSMUST00000052503	ENSMUSG00000043931	Gimap7	4.78068	0	-4.78068	3.27e-08
ENSMUST00000204785	ENSMUSG00000043931	Gimap7	0	2.84124	2.84124	0.00205633
ENSMUST00000147936	ENSMUSG00000051124	Gimap9	5.0271	6.57586	1.54875	0.00146712
ENSMUST00000027571	ENSMUSG00000026333	Gin1	2.7565	1.05782	-1.69868	0.029837
ENSMUST00000112842	ENSMUSG00000026333	Gin1	5.29729	6.57086	1.27357	0.00172289
ENSMUST00000146526	ENSMUSG00000031821	Gins2	4.1805	1.87587	-2.30463	0.0358168
ENSMUST00000034094	ENSMUSG00000031669	Gins3	3.95863	5.2034	1.24477	0.00970797
ENSMUST00000127302	ENSMUSG00000011877	Git1	3.34461	5.00645	1.66184	0.00826373
ENSMUST00000056517	ENSMUSG00000051056	Gja10	0	2.57605	2.57605	0.00463483
ENSMUST00000142152	ENSMUSG00000025059	Gk	11.1481	12.2742	1.12602	0.00117117
ENSMUST00000122383	ENSMUSG00000041440	Gk5	4.90625	3.38654	-1.51972	0.00351856
ENSMUST00000140039	ENSMUSG00000001418	Glmp	6.24176	4.87842	-1.36334	0.015769
ENSMUST00000170710	ENSMUSG00000017286	Glod4	3.91259	2.3444	-1.56819	0.0494149
ENSMUST00000029654	ENSMUSG00000028020	Glrb	2.5008	0	-2.5008	0.00686379
ENSMUST00000152435	ENSMUSG00000018196	Glrx2	3.59531	0	-3.59531	0.0268282
ENSMUST00000185367	ENSMUSG00000018196	Glrx2	5.39066	3.5027	-1.88797	0.00461926
ENSMUST00000129653	ENSMUSG00000018196	Glrx2	3.438	5.08777	1.64977	0.00233008
ENSMUST00000148917	ENSMUSG00000026103	Gls	3.09277	0	-3.09277	0.0350833
ENSMUST00000147825	ENSMUSG00000026103	Gls	0	2.98012	2.98012	0.00144765
ENSMUST00000159440	ENSMUSG00000044005	Gls2	11.1694	9.79919	-1.37021	0.00106181
ENSMUST00000023189	ENSMUSG00000022536	Glyr1	9.51771	10.729	1.21125	1.74e-06
ENSMUST00000201568	ENSMUSG00000096035	Gm1045	0	2.73046	2.73046	0.00254927
ENSMUST00000212287	ENSMUSG00000040838	Gm11639	1.28428	3.31989	2.0356	0.0362312
ENSMUST00000105739	ENSMUSG00000078502	Gm13212	4.01238	0.956754	-3.05562	0.0298335
ENSMUST00000154600	ENSMUSG00000073877	Gm13306	0	2.05023	2.05023	0.0266976
ENSMUST00000108018	ENSMUSG00000073877	Gm13306	0	4.23842	4.23842	1.79e-07
ENSMUST00000099689	ENSMUSG00000087006	Gm13889	6.0604	5.03326	-1.02715	0.00929875
ENSMUST00000108932	ENSMUSG00000078862	Gm14326	1.64766	3.53551	1.88785	0.0445703
ENSMUST00000108940	ENSMUSG00000094786	Gm14403	0	3.39132	3.39132	0.0409754
ENSMUST00000153846	ENSMUSG00000074419	Gm15448	2.48943	3.68855	1.19911	0.0415008
ENSMUST00000210275	ENSMUSG00000090963	Gm17655	2.2085	4.09974	1.89124	0.0193832
ENSMUST00000209718	ENSMUSG00000110218	Gm20219	4.79088	3.66098	-1.1299	0.027176
ENSMUST00000176148	ENSMUSG00000030068	Gm20696	4.89142	2.55407	-2.33735	0.000907962
ENSMUST00000211875	ENSMUSG00000110439	Gm21320	0	10.9279	10.9279	0.001791
ENSMUST00000176076	ENSMUSG00000022362	Gm29394	3.17461	1.80517	-1.36944	0.0420433
ENSMUST00000186476	ENSMUSG00000094410	Gm38394	11.594	10.3481	-1.24596	0.0311811
ENSMUST00000206129	ENSMUSG00000108348	Gm42372	0.818514	3.33775	2.51923	0.0423898
ENSMUST00000160217	ENSMUSG00000105383	Gm42641	5.70011	7.73324	2.03313	5.88e-05
ENSMUST00000159455	ENSMUSG00000089840	Gm4491	2.8541	4.3778	1.52371	0.0126677
ENSMUST00000203633	ENSMUSG00000107482	Gm45233	3.80342	0	-3.80342	0.000576211
ENSMUST00000209662	ENSMUSG00000110353	Gm45531	6.31143	4.85691	-1.45452	0.000124761
ENSMUST00000211096	ENSMUSG00000110353	Gm45531	7.3691	6.22811	-1.14099	0.00636579
ENSMUST00000116473	ENSMUSG00000031640	Gm45753	2.86387	4.95478	2.0909	0.0196829
ENSMUST00000209092	ENSMUSG00000109482	Gm4756	4.87768	6.1267	1.24901	0.0250483
ENSMUST00000166852	ENSMUSG00000091742	Gm5093	3.66112	4.67614	1.01502	0.043902
ENSMUST00000218023	ENSMUSG00000112039	Gm5136	3.38129	0.544709	-2.83658	0.00160376
ENSMUST00000108105	ENSMUSG00000058174	Gm5148	5.07937	3.93632	-1.14305	0.0274409
ENSMUST00000134904	ENSMUSG00000058174	Gm5148	3.93504	5.09014	1.15511	0.00949152
ENSMUST00000108347	ENSMUSG00000078780	Gm5150	2.83613	0	-2.83613	0.0428012
ENSMUST00000067743	ENSMUSG00000054589	Gm9949	3.17243	4.3777	1.20527	0.0345058
ENSMUST00000135880	ENSMUSG00000001157	Gmcl1	1.91756	3.97455	2.05699	0.00163209
ENSMUST00000105964	ENSMUSG00000028901	Gmeb1	4.24924	0.712148	-3.53709	0.0119247
ENSMUST00000030733	ENSMUSG00000028901	Gmeb1	6.22352	7.58487	1.36135	0.00659735
ENSMUST00000131545	ENSMUSG00000033021	Gmppa	4.61181	0	-4.61181	1.13e-08
ENSMUST00000047947	ENSMUSG00000070284	Gmppb	0	4.20149	4.20149	0.025484
ENSMUST00000025602	ENSMUSG00000024697	Gna14	7.33767	9.0443	1.70663	5.54e-05
ENSMUST00000143588	ENSMUSG00000027669	Gnb4	5.25943	3.91691	-1.34251	0.00468319
ENSMUST00000152901	ENSMUSG00000027669	Gnb4	1.5738	5.96084	4.38705	3.96e-06
ENSMUST00000100532	ENSMUSG00000038811	Gngt2	1.66476	3.91719	2.25242	0.000740301
ENSMUST00000139632	ENSMUSG00000029209	Gnpda2	2.66229	0	-2.66229	0.0083686
ENSMUST00000124954	ENSMUSG00000025190	Got1	9.12543	7.87079	-1.25464	0.00405395
ENSMUST00000131213	ENSMUSG00000063808	Gpatch1	1.86873	4.78033	2.9116	0.000631656
ENSMUST00000065573	ENSMUSG00000039210	Gpatch2	6.38485	4.58739	-1.79746	0.0178539
ENSMUST00000194380	ENSMUSG00000028069	Gpatch4	2.00005	4.18855	2.1885	0.00773256
ENSMUST00000131913	ENSMUSG00000034042	Gpbp1l1	5.91097	4.59539	-1.31558	0.0027011
ENSMUST00000028822	ENSMUSG00000027346	Gpcpd1	10.427	7.93367	-2.49329	2.11e-05
ENSMUST00000124632	ENSMUSG00000027346	Gpcpd1	5.91164	3.87574	-2.0359	1.27e-08
ENSMUST00000127712	ENSMUSG00000027346	Gpcpd1	10.2638	8.56195	-1.70186	4.99e-15
ENSMUST00000060955	ENSMUSG00000027346	Gpcpd1	8.54477	7.084	-1.46077	0.00939498
ENSMUST00000126901	ENSMUSG00000036427	Gpi1	3.9721	0	-3.9721	2.86e-05
ENSMUST00000201942	ENSMUSG00000064037	Gpn1	3.55023	4.93018	1.37994	0.00491525
ENSMUST00000202394	ENSMUSG00000064037	Gpn1	2.00256	4.04858	2.04602	0.026453
ENSMUST00000105650	ENSMUSG00000042804	Gpr153	6.22746	4.2364	-1.99106	0.0146545
ENSMUST00000134595	ENSMUSG00000041762	Gpr155	3.74586	5.00338	1.25752	0.01356
ENSMUST00000101294	ENSMUSG00000073008	Gpr174	2.92818	0	-2.92818	0.0408954
ENSMUST00000118820	ENSMUSG00000073008	Gpr174	0	2.84247	2.84247	0.0488792
ENSMUST00000062028	ENSMUSG00000046793	Gpr61	3.68296	4.8722	1.18924	0.00604577
ENSMUST00000146645	ENSMUSG00000028096	Gpr89	8.14006	2.94949	-5.19056	1.33e-06
ENSMUST00000154750	ENSMUSG00000028096	Gpr89	3.84989	4.95031	1.10042	0.0157648
ENSMUST00000136785	ENSMUSG00000051043	Gprc5c	8.13588	6.32045	-1.81543	0.0144746
ENSMUST00000021071	ENSMUSG00000051043	Gprc5c	7.83178	6.68011	-1.15167	0.0243787
ENSMUST00000145558	ENSMUSG00000027883	Gpsm2	4.91407	6.67695	1.76287	0.0173876
ENSMUST00000205298	ENSMUSG00000001248	Gramd1a	3.85006	2.15874	-1.69132	0.00467676
ENSMUST00000155265	ENSMUSG00000040111	Gramd1b	1.62653	3.91811	2.29158	0.0143666
ENSMUST00000123474	ENSMUSG00000035900	Gramd4	3.1177	1.60614	-1.51156	0.040229
ENSMUST00000088931	ENSMUSG00000035900	Gramd4	1.46829	7.87729	6.40901	0.00339784
ENSMUST00000106497	ENSMUSG00000059923	Grb2	7.69454	6.42122	-1.27332	0.0192162
ENSMUST00000127914	ENSMUSG00000019312	Grb7	8.33333	9.33526	1.00193	0.000227663
ENSMUST00000129823	ENSMUSG00000072772	Grcc10	0	3.15626	3.15626	0.00025085
ENSMUST00000129997	ENSMUSG00000034708	Grn	6.72844	5.26396	-1.46448	7.4e-05
ENSMUST00000197404	ENSMUSG00000039934	Gsap	3.95645	5.08813	1.13169	0.030554
ENSMUST00000198014	ENSMUSG00000039934	Gsap	7.01116	8.49484	1.48368	0.0013848
ENSMUST00000211997	ENSMUSG00000031822	Gse1	2.54369	3.75948	1.21578	0.0385943
ENSMUST00000034279	ENSMUSG00000031822	Gse1	8.20461	9.8161	1.61149	0.00663661
ENSMUST00000198532	ENSMUSG00000058135	Gstm1	3.0851	4.49664	1.41154	0.0129104
ENSMUST00000153314	ENSMUSG00000058135	Gstm1	6.02367	9.24436	3.22069	2.65e-08
ENSMUST00000167523	ENSMUSG00000004032	Gstm5	2.83041	0	-2.83041	0.0464902
ENSMUST00000106685	ENSMUSG00000068762	Gstm6	9.51104	7.97851	-1.53253	0.0193083
ENSMUST00000106688	ENSMUSG00000004035	Gstm7	5.64988	4.59989	-1.05	0.0028957
ENSMUST00000056159	ENSMUSG00000025069	Gsto2	1.9787	3.40438	1.42568	0.047418
ENSMUST00000218034	ENSMUSG00000033318	Gstt2	9.41987	7.0856	-2.33426	0.000157481
ENSMUST00000038257	ENSMUSG00000033318	Gstt2	7.45074	5.90264	-1.54811	0.0353236
ENSMUST00000218646	ENSMUSG00000033318	Gstt2	9.60446	8.25456	-1.3499	4.7e-07
ENSMUST00000218500	ENSMUSG00000033318	Gstt2	7.08973	5.952	-1.13773	0.00304366
ENSMUST00000063314	ENSMUSG00000020962	Gtf2a1	0.94253	3.35002	2.40749	0.0190133
ENSMUST00000116552	ENSMUSG00000033543	Gtf2a2	4.11207	5.63216	1.5201	0.0364701
ENSMUST00000160752	ENSMUSG00000001524	Gtf2h4	2.11828	4.43814	2.31985	0.0084377
ENSMUST00000082057	ENSMUSG00000060261	Gtf2i	4.39825	6.72435	2.3261	0.00912601
ENSMUST00000173485	ENSMUSG00000060261	Gtf2i	0	4.13074	4.13074	4.71e-07
ENSMUST00000202334	ENSMUSG00000023079	Gtf2ird1	4.27565	5.37713	1.10148	0.0102717
ENSMUST00000202202	ENSMUSG00000023079	Gtf2ird1	0.730197	2.73022	2.00002	0.0295568
ENSMUST00000113889	ENSMUSG00000026816	Gtf3c5	6.24433	0	-6.24433	9.43e-07
ENSMUST00000169383	ENSMUSG00000023952	Gtpbp2	0	7.0113	7.0113	3.23e-30
ENSMUST00000150969	ENSMUSG00000007610	Gtpbp3	3.85248	2.59124	-1.26124	0.0247238
ENSMUST00000168847	ENSMUSG00000007610	Gtpbp3	1.53395	4.82227	3.28832	0.00921631
ENSMUST00000191942	ENSMUSG00000033910	Gucy1a3	5.33785	3.98076	-1.35709	0.00392615
ENSMUST00000032338	ENSMUSG00000042638	Gucy2c	6.05256	3.67095	-2.3816	0.000519954
ENSMUST00000183409	ENSMUSG00000045868	Gvin1	3.38582	7.05307	3.66725	2.46e-05
ENSMUST00000023897	ENSMUSG00000023132	Gzma	0	3.09239	3.09239	0.0399761
ENSMUST00000079247	ENSMUSG00000019188	H13	6.56025	7.59767	1.03743	0.00106384
ENSMUST00000173907	ENSMUSG00000037649	H2-DMa	5.57557	4.25299	-1.32257	0.0373314
ENSMUST00000074557	ENSMUSG00000060586	H2-Eb1	6.72998	5.34966	-1.38032	0.0158508
ENSMUST00000172994	ENSMUSG00000079507	H2-Q1	8.79892	10.1773	1.37834	0.000633972
ENSMUST00000073208	ENSMUSG00000079507	H2-Q1	5.73176	7.78568	2.05393	0.00109571
ENSMUST00000071951	ENSMUSG00000060550	H2-Q7	7.10632	8.42407	1.31775	0.000152748
ENSMUST00000131568	ENSMUSG00000038822	Hace1	2.5584	0	-2.5584	0.00620149
ENSMUST00000156431	ENSMUSG00000021884	Hacl1	11.7431	9.93954	-1.80355	1.54e-21
ENSMUST00000139501	ENSMUSG00000021884	Hacl1	6.44898	4.83141	-1.61758	0.0187057
ENSMUST00000128629	ENSMUSG00000021884	Hacl1	7.57799	6.21133	-1.36666	0.00279883
ENSMUST00000140078	ENSMUSG00000021884	Hacl1	8.90599	7.74877	-1.15722	0.00601866
ENSMUST00000022437	ENSMUSG00000021884	Hacl1	14.3807	13.2639	-1.11682	9e-07
ENSMUST00000137587	ENSMUSG00000061046	Haghl	2.25252	4.73226	2.47974	0.0026579
ENSMUST00000074671	ENSMUSG00000056978	Hamp2	13.1205	11.3747	-1.74571	0.0269512
ENSMUST00000217812	ENSMUSG00000056978	Hamp2	10.9504	9.48803	-1.46233	0.0415041
ENSMUST00000140794	ENSMUSG00000027261	Hao1	4.87562	5.91774	1.04212	0.00102711
ENSMUST00000225678	ENSMUSG00000021613	Hapln1	0	1.99825	1.99825	0.032622
ENSMUST00000022108	ENSMUSG00000021613	Hapln1	0.841775	4.41403	3.57225	0.000752147
ENSMUST00000007738	ENSMUSG00000007594	Hapln4	8.08048	9.4901	1.40963	1.04e-12
ENSMUST00000176144	ENSMUSG00000031910	Has3	7.01989	0	-7.01989	2.55e-28
ENSMUST00000129455	ENSMUSG00000035439	Haus8	3.46155	2.05038	-1.41117	0.0282284
ENSMUST00000144726	ENSMUSG00000035439	Haus8	1.56034	3.57387	2.01353	0.0348381
ENSMUST00000197481	ENSMUSG00000027944	Hax1	6.07145	4.39817	-1.67328	0.00207788
ENSMUST00000176103	ENSMUSG00000002996	Hbp1	9.95348	8.29951	-1.65397	0.0058313
ENSMUST00000176084	ENSMUSG00000002996	Hbp1	1.72871	3.88947	2.16075	0.0278668
ENSMUST00000218785	ENSMUSG00000019977	Hbs1l	4.67345	3.50915	-1.16429	0.0454783
ENSMUST00000160681	ENSMUSG00000020246	Hcfc2	3.75529	6.38128	2.62598	0.000863154
ENSMUST00000189688	ENSMUSG00000003283	Hck	1.06003	4.97931	3.91928	0.0252878
ENSMUST00000127768	ENSMUSG00000034245	Hdac11	4.50022	5.61897	1.11875	0.00875932
ENSMUST00000156045	ENSMUSG00000022475	Hdac7	7.10848	1.60388	-5.5046	1.32e-12
ENSMUST00000118294	ENSMUSG00000022475	Hdac7	5.132	2.34237	-2.78964	0.0283092
ENSMUST00000151334	ENSMUSG00000022475	Hdac7	7.38003	6.30402	-1.07601	0.00239849
ENSMUST00000154024	ENSMUSG00000067567	Hdac8	3.4113	1.71084	-1.70046	0.024598
ENSMUST00000209463	ENSMUSG00000004698	Hdac9	1.07709	3.07456	1.99747	0.0319668
ENSMUST00000211107	ENSMUSG00000004698	Hdac9	0	3.65866	3.65866	0.0313674
ENSMUST00000155447	ENSMUSG00000041180	Hectd2	3.68634	1.63951	-2.04683	0.0361039
ENSMUST00000152554	ENSMUSG00000035266	Helq	2.03257	3.48402	1.45145	0.0467315
ENSMUST00000075012	ENSMUSG00000020721	Helz	6.93123	7.99283	1.0616	0.0266681
ENSMUST00000141730	ENSMUSG00000020721	Helz	3.4113	4.85764	1.44634	0.0278034
ENSMUST00000131132	ENSMUSG00000029804	Herc3	1.30522	3.37577	2.07055	0.0259675
ENSMUST00000126292	ENSMUSG00000029804	Herc3	0	2.67888	2.67888	0.00387384
ENSMUST00000204455	ENSMUSG00000029798	Herc6	5.06077	3.96187	-1.0989	0.0474731
ENSMUST00000151495	ENSMUSG00000039307	Hexdc	6.10074	2.19193	-3.90881	0.00950948
ENSMUST00000192102	ENSMUSG00000040289	Hey1	2.21636	0	-2.21636	0.0163291
ENSMUST00000019924	ENSMUSG00000019789	Hey2	4.96135	3.94903	-1.01232	0.0170264
ENSMUST00000162918	ENSMUSG00000022821	Hgd	7.43429	4.45521	-2.97908	0.00123362
ENSMUST00000202573	ENSMUSG00000029102	Hgfac	2.98606	0	-2.98606	0.0414513
ENSMUST00000195809	ENSMUSG00000053461	Hhipl2	2.5008	0	-2.5008	0.00686379
ENSMUST00000161125	ENSMUSG00000041426	Hibch	6.76303	5.1762	-1.58682	0.00454051
ENSMUST00000213124	ENSMUSG00000038412	Higd1a	4.39622	0.993815	-3.4024	0.0393083
ENSMUST00000135634	ENSMUSG00000008730	Hipk1	9.94441	7.43047	-2.51394	0.000462652
ENSMUST00000128321	ENSMUSG00000022702	Hira	3.04468	5.31203	2.26735	0.0442145
ENSMUST00000128532	ENSMUSG00000044783	Hjurp	5.96308	4.3155	-1.64758	0.0300691
ENSMUST00000054674	ENSMUSG00000044783	Hjurp	11.0564	10.0303	-1.02615	0.0160332
ENSMUST00000135983	ENSMUSG00000025877	Hk3	3.9402	2.12922	-1.81098	0.0171845
ENSMUST00000122993	ENSMUSG00000020232	Hmg20b	3.22066	0	-3.22066	0.0402705
ENSMUST00000141171	ENSMUSG00000020232	Hmg20b	6.34535	4.85702	-1.48833	0.0408574
ENSMUST00000119486	ENSMUSG00000046711	Hmga1	5.4995	2.96882	-2.53067	7.45e-06
ENSMUST00000114582	ENSMUSG00000015217	Hmgb3	1.15118	7.09801	5.94683	2.73e-19
ENSMUST00000168855	ENSMUSG00000021670	Hmgcr	4.40927	5.50463	1.09536	0.00842198
ENSMUST00000136327	ENSMUSG00000003038	Hmgn2	5.00707	3.63077	-1.3763	0.0156217
ENSMUST00000136859	ENSMUSG00000003038	Hmgn2	4.35968	3.29778	-1.0619	0.0367994
ENSMUST00000133585	ENSMUSG00000034518	Hmgxb4	3.10686	0.910678	-2.19618	0.0125394
ENSMUST00000132715	ENSMUSG00000007850	Hnrnph1	4.06237	1.84436	-2.21801	0.000862804
ENSMUST00000123371	ENSMUSG00000007850	Hnrnph1	7.6857	5.86923	-1.81647	0.00309451
ENSMUST00000128220	ENSMUSG00000007850	Hnrnph1	5.91829	4.81723	-1.10106	0.0218678
ENSMUST00000177377	ENSMUSG00000021546	Hnrnpk	8.18717	7.05691	-1.13027	0.0402447
ENSMUST00000176888	ENSMUSG00000021546	Hnrnpk	6.48867	7.66569	1.17701	0.0217767
ENSMUST00000061331	ENSMUSG00000024095	Hnrnpll	3.35868	0.712148	-2.64653	0.00493743
ENSMUST00000037748	ENSMUSG00000039630	Hnrnpu	10.9251	12.1381	1.21293	0.00504149
ENSMUST00000167381	ENSMUSG00000025176	Hoga1	6.39777	7.47714	1.07937	0.0165158
ENSMUST00000055436	ENSMUSG00000043155	Hpdl	0	3.12312	3.12312	0.00036165
ENSMUST00000160455	ENSMUSG00000025188	Hps1	4.89381	3.37261	-1.5212	0.0285333
ENSMUST00000151752	ENSMUSG00000027615	Hps3	3.38881	5.66627	2.27746	1.41e-05
ENSMUST00000107653	ENSMUSG00000014418	Hps5	3.1055	7.25367	4.14816	0.00445708
ENSMUST00000128993	ENSMUSG00000025499	Hras	6.07651	7.52663	1.45012	0.0313496
ENSMUST00000088987	ENSMUSG00000053004	Hrh1	0	3.01521	3.01521	0.00060005
ENSMUST00000044922	ENSMUSG00000039628	Hs3st6	4.84549	5.90064	1.05515	0.0305409
ENSMUST00000219447	ENSMUSG00000025396	Hsd17b6	7.27657	5.95312	-1.32345	0.018785
ENSMUST00000219183	ENSMUSG00000025396	Hsd17b6	10.0125	8.70428	-1.30824	0.000232187
ENSMUST00000219953	ENSMUSG00000025396	Hsd17b6	9.01926	7.77896	-1.24029	0.00603791
ENSMUST00000219707	ENSMUSG00000025396	Hsd17b6	8.2865	7.17958	-1.10693	0.0129621
ENSMUST00000026462	ENSMUSG00000025396	Hsd17b6	13.0673	12.0413	-1.02608	0.00203125
ENSMUST00000173859	ENSMUSG00000033249	Hsf4	3.09799	5.22318	2.12519	0.000712852
ENSMUST00000148167	ENSMUSG00000109865	Hspa14	4.46366	3.21093	-1.25273	0.0231582
ENSMUST00000203267	ENSMUSG00000025757	Hspa4l	5.74537	4.63057	-1.1148	0.0463937
ENSMUST00000127699	ENSMUSG00000015656	Hspa8	3.2396	5.24694	2.00733	5.79e-06
ENSMUST00000006367	ENSMUSG00000006205	Htra1	6.73461	5.41163	-1.32298	0.000890946
ENSMUST00000176814	ENSMUSG00000037406	Htra4	3.38555	0	-3.38555	8.88e-05
ENSMUST00000084031	ENSMUSG00000037406	Htra4	6.51992	3.89294	-2.62699	6.46e-10
ENSMUST00000010191	ENSMUSG00000010047	Hyal2	2.82032	1.05782	-1.7625	0.0274127
ENSMUST00000132547	ENSMUSG00000050555	Hyls1	4.94551	6.57463	1.62912	0.000195382
ENSMUST00000160902	ENSMUSG00000032115	Hyou1	11.1019	12.1114	1.00945	1.19e-12
ENSMUST00000161318	ENSMUSG00000032115	Hyou1	9.55678	10.6277	1.07089	9.46e-06
ENSMUST00000066601	ENSMUSG00000032115	Hyou1	2.96972	5.31221	2.3425	0.0262647
ENSMUST00000126764	ENSMUSG00000027245	Hypk	4.11593	2.32719	-1.78875	0.0142014
ENSMUST00000027162	ENSMUSG00000026009	Icos	2.32257	0	-2.32257	0.0113155
ENSMUST00000219633	ENSMUSG00000000732	Icosl	5.27917	3.43759	-1.84158	0.0028958
ENSMUST00000186222	ENSMUSG00000025950	Idh1	2.12373	3.51743	1.3937	0.0305183
ENSMUST00000215273	ENSMUSG00000032279	Idh3a	5.95905	4.5874	-1.37165	0.0312696
ENSMUST00000060427	ENSMUSG00000053560	Ier2	12.5319	11.4144	-1.1175	8.82e-05
ENSMUST00000152369	ENSMUSG00000090000	Ier3ip1	5.58842	4.138	-1.45041	0.0387648
ENSMUST00000117675	ENSMUSG00000038271	Iffo1	6.33623	4.86209	-1.47414	0.000177209
ENSMUST00000153670	ENSMUSG00000064215	Ifi27	5.82146	6.95801	1.13656	0.0185388
ENSMUST00000085065	ENSMUSG00000064215	Ifi27	8.50526	9.7028	1.19753	0.0146518
ENSMUST00000122905	ENSMUSG00000064215	Ifi27	6.15272	7.64042	1.4877	0.000566936
ENSMUST00000148824	ENSMUSG00000064215	Ifi27	7.03893	8.6092	1.57027	1.54e-06
ENSMUST00000066701	ENSMUSG00000064215	Ifi27	9.08995	10.9528	1.86288	8.36e-09
ENSMUST00000044687	ENSMUSG00000021208	Ifi27l2b	6.14704	8.17324	2.0262	0.000338084
ENSMUST00000029671	ENSMUSG00000028037	Ifi44	5.52934	7.70746	2.17812	8.32e-05
ENSMUST00000149919	ENSMUSG00000028037	Ifi44	0	2.66791	2.66791	0.00852576
ENSMUST00000102824	ENSMUSG00000034459	Ifit1	7.71052	9.20588	1.49535	0.000235063
ENSMUST00000087357	ENSMUSG00000067297	Ifit1bl2	1.64949	3.58641	1.93693	0.0451311
ENSMUST00000124283	ENSMUSG00000030323	Ift122	0.361649	3.15425	2.7926	0.0132912
ENSMUST00000038234	ENSMUSG00000030323	Ift122	0	4.42674	4.42674	1.74e-05
ENSMUST00000201274	ENSMUSG00000038564	Ift172	6.26907	4.85518	-1.41389	0.0117393
ENSMUST00000152289	ENSMUSG00000028576	Ift74	0	2.25439	2.25439	0.0162859
ENSMUST00000105300	ENSMUSG00000020053	Igf1	5.6652	4.35861	-1.3066	0.0217599
ENSMUST00000062862	ENSMUSG00000020053	Igf1	10.5141	9.42209	-1.09204	0.0352616
ENSMUST00000000033	ENSMUSG00000048583	Igf2	1.16019	4.37814	3.21795	0.00322414
ENSMUST00000125926	ENSMUSG00000033581	Igf2bp2	1.98221	0	-1.98221	0.0305008
ENSMUST00000124318	ENSMUSG00000033581	Igf2bp2	2.86816	0.918166	-1.95	0.0266273
ENSMUST00000020704	ENSMUSG00000020429	Igfbp1	13.8141	12.7231	-1.091	0.00111424
ENSMUST00000155703	ENSMUSG00000039323	Igfbp2	10.2516	9.03816	-1.21343	0.0287878
ENSMUST00000163898	ENSMUSG00000036256	Igfbp7	4.47427	2.95066	-1.52361	0.0194594
ENSMUST00000081093	ENSMUSG00000000159	Igsf5	9.15634	8.07596	-1.08038	0.00153937
ENSMUST00000164097	ENSMUSG00000006538	Ihh	3.51885	5.01096	1.49211	0.00593034
ENSMUST00000189364	ENSMUSG00000006538	Ihh	0	3.47648	3.47648	7.24e-05
ENSMUST00000020150	ENSMUSG00000019975	Ikbip	5.29593	6.43626	1.14033	0.0109703
ENSMUST00000065433	ENSMUSG00000018654	Ikzf1	6.62851	2.8192	-3.80931	2.09e-06
ENSMUST00000156133	ENSMUSG00000022969	Il10rb	7.6826	6.05127	-1.63133	0.000485255
ENSMUST00000023691	ENSMUSG00000022969	Il10rb	5.54676	7.1317	1.58494	0.00782048
ENSMUST00000033646	ENSMUSG00000031289	Il13ra2	6.27449	5.01772	-1.25677	0.00041938
ENSMUST00000210094	ENSMUSG00000031712	Il15	2.12287	0	-2.12287	0.0254586
ENSMUST00000210472	ENSMUSG00000031712	Il15	4.0764	2.12815	-1.94825	0.00597847
ENSMUST00000130245	ENSMUSG00000023206	Il15ra	4.96589	2.82905	-2.13684	0.00181011
ENSMUST00000135341	ENSMUSG00000023206	Il15ra	3.73797	5.81808	2.08012	5.21e-05
ENSMUST00000114482	ENSMUSG00000026981	Il1rn	8.53181	6.75684	-1.77497	4.5e-08
ENSMUST00000033000	ENSMUSG00000030745	Il21r	4.46765	0.956754	-3.5109	0.0143514
ENSMUST00000102546	ENSMUSG00000037157	Il22ra1	7.5418	9.95576	2.41396	8.31e-17
ENSMUST00000026449	ENSMUSG00000025383	Il23a	0	3.2882	3.2882	0.000157645
ENSMUST00000120388	ENSMUSG00000024810	Il33	6.23786	0	-6.23786	1.36e-21
ENSMUST00000025724	ENSMUSG00000024810	Il33	0	6.00927	6.00927	5e-20
ENSMUST00000150680	ENSMUSG00000031750	Il34	5.09007	2.38388	-2.70619	0.0434266
ENSMUST00000154803	ENSMUSG00000031750	Il34	3.3057	1.51814	-1.78756	0.0315326
ENSMUST00000149686	ENSMUSG00000074141	Il4i1	0.947112	3.21333	2.26621	0.00800984
ENSMUST00000199183	ENSMUSG00000025746	Il6	0	2.39435	2.39435	0.00943852
ENSMUST00000067646	ENSMUSG00000032178	Ilf3	8.0609	5.60998	-2.45093	0.0377329
ENSMUST00000215169	ENSMUSG00000032178	Ilf3	0	3.77746	3.77746	0.0306543
ENSMUST00000187049	ENSMUSG00000026309	Ilkap	6.99835	8.14683	1.14849	0.0264235
ENSMUST00000027534	ENSMUSG00000026309	Ilkap	4.48759	6.0445	1.55691	0.00025013
ENSMUST00000160116	ENSMUSG00000035270	Impg2	4.2061	0	-4.2061	2.93e-07
ENSMUST00000146625	ENSMUSG00000063049	Ing2	1.77005	3.19529	1.42524	0.0401389
ENSMUST00000112417	ENSMUSG00000030330	Ing4	6.4887	5.32368	-1.16502	0.00393082
ENSMUST00000146229	ENSMUSG00000030330	Ing4	3.70066	4.92962	1.22896	0.012341
ENSMUST00000141489	ENSMUSG00000047989	Ino80c	0	3.05953	3.05953	0.0404279
ENSMUST00000028291	ENSMUSG00000026925	Inpp5e	3.54986	4.83211	1.28225	0.038861
ENSMUST00000148815	ENSMUSG00000042105	Inpp5f	1.39486	3.50352	2.10866	0.0397237
ENSMUST00000150991	ENSMUSG00000048782	Insc	7.51771	8.58285	1.06515	1.24e-06
ENSMUST00000186915	ENSMUSG00000003721	Insig2	0	4.37749	4.37749	0.0272283
ENSMUST00000196379	ENSMUSG00000029547	Ints1	5.78551	3.73929	-2.04622	0.00540778
ENSMUST00000225700	ENSMUSG00000035161	Ints6	4.59235	3.41907	-1.17328	0.0285323
ENSMUST00000224593	ENSMUSG00000021975	Ints9	6.61379	5.45594	-1.15785	0.00591914
ENSMUST00000149555	ENSMUSG00000028344	Invs	4.70237	5.72733	1.02496	0.00576382
ENSMUST00000195514	ENSMUSG00000032599	Ip6k2	7.10956	8.20147	1.09191	0.00469938
ENSMUST00000193970	ENSMUSG00000032599	Ip6k2	6.46616	7.66142	1.19527	0.00741621
ENSMUST00000145960	ENSMUSG00000040029	Ipo8	6.4832	0	-6.4832	9.32e-13
ENSMUST00000204936	ENSMUSG00000040029	Ipo8	3.0684	6.31434	3.24594	0.0249094
ENSMUST00000139382	ENSMUSG00000036555	Iqce	2.23501	3.90461	1.6696	0.00703119
ENSMUST00000145677	ENSMUSG00000031392	Irak1	5.03149	3.60549	-1.42599	0.0323881
ENSMUST00000127223	ENSMUSG00000025498	Irf7	4.21999	5.49374	1.27376	0.00328298
ENSMUST00000210506	ENSMUSG00000025498	Irf7	6.18186	7.94437	1.76251	0.00045595
ENSMUST00000156938	ENSMUSG00000025498	Irf7	3.00769	4.94753	1.93984	0.00374177
ENSMUST00000026571	ENSMUSG00000025498	Irf7	4.43416	6.691	2.25684	7.85e-06
ENSMUST00000123525	ENSMUSG00000025498	Irf7	0	3.61252	3.61252	0.0305334
ENSMUST00000097952	ENSMUSG00000025498	Irf7	4.20028	8.02642	3.82613	0.00438123
ENSMUST00000106023	ENSMUSG00000025498	Irf7	3.86928	7.76397	3.89469	1.11e-07
ENSMUST00000040514	ENSMUSG00000038894	Irs2	13.094	12.0861	-1.00787	2.55e-07
ENSMUST00000123616	ENSMUSG00000025825	Iscu	4.83514	3.62307	-1.21207	0.0128748
ENSMUST00000085425	ENSMUSG00000035692	Isg15	6.31016	7.38495	1.0748	0.0135614
ENSMUST00000220519	ENSMUSG00000043153	Ispd	2.88662	4.44008	1.55345	0.0134829
ENSMUST00000211117	ENSMUSG00000019139	Isyna1	2.26758	0	-2.26758	0.0122862
ENSMUST00000142147	ENSMUSG00000027598	Itch	3.91499	5.60252	1.68753	0.0094412
ENSMUST00000119365	ENSMUSG00000090210	Itga10	3.34475	0	-3.34475	0.000359349
ENSMUST00000099972	ENSMUSG00000027009	Itga4	10.2757	9.1357	-1.13995	1.72e-07
ENSMUST00000102537	ENSMUSG00000005947	Itgae	0.718567	3.09331	2.37474	0.0482618
ENSMUST00000118405	ENSMUSG00000030830	Itgal	3.27448	1.05782	-2.21665	0.0101338
ENSMUST00000156644	ENSMUSG00000000290	Itgb2	3.51823	1.02918	-2.48905	0.0430903
ENSMUST00000169928	ENSMUSG00000020758	Itgb4	0	3.11894	3.11894	0.00380161
ENSMUST00000049681	ENSMUSG00000032925	Itgbl1	3.34516	4.71186	1.3667	0.0286917
ENSMUST00000033591	ENSMUSG00000031239	Itm2a	5.32357	3.98711	-1.33646	0.0148703
ENSMUST00000203687	ENSMUSG00000030102	Itpr1	4.85102	3.4909	-1.36012	0.00697733
ENSMUST00000218402	ENSMUSG00000020640	Itsn2	4.16537	2.73022	-1.43515	0.0415358
ENSMUST00000218072	ENSMUSG00000020640	Itsn2	3.32367	5.70577	2.3821	0.0285126
ENSMUST00000218184	ENSMUSG00000055862	Izumo4	6.01226	4.89967	-1.11259	0.00547525
ENSMUST00000163764	ENSMUSG00000025764	Jade1	8.37438	9.95015	1.57578	0.00108827
ENSMUST00000109091	ENSMUSG00000020387	Jade2	4.18031	7.11925	2.93894	0.00396291
ENSMUST00000224892	ENSMUSG00000037315	Jade3	3.7504	1.2568	-2.4936	0.0354463
ENSMUST00000025705	ENSMUSG00000024789	Jak2	6.55143	4.32412	-2.22732	0.0032889
ENSMUST00000110013	ENSMUSG00000031805	Jak3	7.50859	4.26125	-3.24734	9.37e-05
ENSMUST00000173906	ENSMUSG00000038518	Jarid2	2.60904	4.52885	1.91981	0.0100389
ENSMUST00000173704	ENSMUSG00000038518	Jarid2	0.718567	5.56703	4.84846	7.14e-05
ENSMUST00000164073	ENSMUSG00000067149	Jchain	2.66788	4.60352	1.93564	0.00610044
ENSMUST00000140349	ENSMUSG00000056962	Jmjd6	0	7.00062	7.00062	5.84e-12
ENSMUST00000130220	ENSMUSG00000038695	Josd2	2.97042	0.689795	-2.28062	0.0336978
ENSMUST00000118628	ENSMUSG00000038695	Josd2	2.42514	4.30328	1.87815	0.011534
ENSMUST00000139097	ENSMUSG00000038695	Josd2	0	3.26234	3.26234	0.0328355
ENSMUST00000107094	ENSMUSG00000052684	Jun	12.5321	11.4347	-1.09739	0.0277362
ENSMUST00000137260	ENSMUSG00000032702	Kank1	1.15118	3.49711	2.34593	0.0380443
ENSMUST00000174608	ENSMUSG00000042099	Kank3	5.61575	4.27722	-1.33853	0.00623095
ENSMUST00000106977	ENSMUSG00000018412	Kansl1	5.85481	7.06342	1.20862	0.0327244
ENSMUST00000187628	ENSMUSG00000010453	Kansl3	4.48441	3.0333	-1.45111	0.0276851
ENSMUST00000182405	ENSMUSG00000021767	Kat6b	8.0368	4.67438	-3.36242	0.00163694
ENSMUST00000206071	ENSMUSG00000030801	Kat8	5.92734	7.00649	1.07915	5.13e-05
ENSMUST00000165806	ENSMUSG00000019794	Katna1	7.46576	5.59422	-1.87155	0.00103223
ENSMUST00000110508	ENSMUSG00000041298	Katnal1	2.00434	3.68563	1.68129	0.0181512
ENSMUST00000212968	ENSMUSG00000031787	Katnb1	5.11999	6.56154	1.44154	8e-05
ENSMUST00000203094	ENSMUSG00000047976	Kcna1	3.22225	1.36782	-1.85443	0.0460972
ENSMUST00000197470	ENSMUSG00000040724	Kcna2	3.76031	0.919723	-2.84059	0.0261188
ENSMUST00000038695	ENSMUSG00000040724	Kcna2	7.04243	8.57592	1.53349	0.0469198
ENSMUST00000148226	ENSMUSG00000050556	Kcnb1	3.21026	0	-3.21026	0.0326984
ENSMUST00000025202	ENSMUSG00000058975	Kcnc1	2.77479	0	-2.77479	0.0451642
ENSMUST00000075052	ENSMUSG00000059742	Kcnh7	4.23798	5.67457	1.43659	0.00151327
ENSMUST00000000811	ENSMUSG00000000794	Kcnn3	2.35703	0	-2.35703	0.00943821
ENSMUST00000101614	ENSMUSG00000059022	Kcp	5.96515	7.63019	1.66504	7.58e-06
ENSMUST00000160181	ENSMUSG00000059022	Kcp	0	1.87385	1.87385	0.0499634
ENSMUST00000168989	ENSMUSG00000036225	Kctd1	5.40613	6.4937	1.08757	0.0112723
ENSMUST00000108069	ENSMUSG00000030499	Kctd15	4.93134	2.04747	-2.88387	0.0264987
ENSMUST00000159771	ENSMUSG00000033287	Kctd17	4.20049	0	-4.20049	0.0247616
ENSMUST00000127755	ENSMUSG00000016946	Kctd5	3.59086	2.14588	-1.44499	0.0313517
ENSMUST00000116273	ENSMUSG00000036940	Kdm1a	7.30965	5.34819	-1.96146	0.000281722
ENSMUST00000075856	ENSMUSG00000054611	Kdm2a	10.0448	7.96204	-2.08276	6.84e-05
ENSMUST00000167220	ENSMUSG00000053470	Kdm3a	6.80803	3.31143	-3.4966	7.97e-05
ENSMUST00000206916	ENSMUSG00000053470	Kdm3a	3.4932	0	-3.4932	0.0291448
ENSMUST00000065509	ENSMUSG00000053470	Kdm3a	8.37336	7.12905	-1.24431	0.0332177
ENSMUST00000106406	ENSMUSG00000033326	Kdm4a	8.10632	9.41367	1.30735	5.99e-08
ENSMUST00000133725	ENSMUSG00000042207	Kdm5b	3.22525	4.37412	1.14887	0.0388259
ENSMUST00000216436	ENSMUSG00000003308	Keap1	0.565716	5.38569	4.81997	2.05e-05
ENSMUST00000025598	ENSMUSG00000024694	Keg1	8.02977	10.7269	2.69713	2.97e-05
ENSMUST00000154822	ENSMUSG00000024694	Keg1	0	3.96551	3.96551	9.4e-07
ENSMUST00000171796	ENSMUSG00000014602	Kif1a	4.6134	3.59936	-1.01404	0.0487151
ENSMUST00000130864	ENSMUSG00000041642	Kif21b	5.95157	0.544709	-5.40686	0.00643553
ENSMUST00000215965	ENSMUSG00000032254	Kif23	2.86354	0	-2.86354	0.00426117
ENSMUST00000133497	ENSMUSG00000028438	Kif24	0.565716	2.73298	2.16727	0.044404
ENSMUST00000161017	ENSMUSG00000026494	Kif26b	6.0912	4.73337	-1.35783	0.00540981
ENSMUST00000131716	ENSMUSG00000087236	Kif28	3.10145	0	-3.10145	0.0363416
ENSMUST00000197248	ENSMUSG00000032489	Kif9	4.68498	5.84492	1.15993	0.0174686
ENSMUST00000084952	ENSMUSG00000032489	Kif9	0	2.67971	2.67971	0.00285594
ENSMUST00000212554	ENSMUSG00000031788	Kifc3	4.76263	5.98868	1.22605	0.00721458
ENSMUST00000169748	ENSMUSG00000031788	Kifc3	7.2771	8.87244	1.59534	0.00674099
ENSMUST00000212656	ENSMUSG00000031788	Kifc3	5.15563	6.79912	1.64349	4.55e-05
ENSMUST00000212076	ENSMUSG00000031788	Kifc3	3.42878	5.28137	1.85259	0.00625168
ENSMUST00000169353	ENSMUSG00000031788	Kifc3	5.96226	7.95199	1.98973	0.000521111
ENSMUST00000041732	ENSMUSG00000041734	Kirrel	0	3.02689	3.02689	0.0484895
ENSMUST00000188933	ENSMUSG00000032036	Kirrel3	2.4683	0	-2.4683	0.00623996
ENSMUST00000134578	ENSMUSG00000021288	Klc1	3.56674	0.713705	-2.85303	0.00289514
ENSMUST00000113728	ENSMUSG00000024862	Klc2	4.08524	0	-4.08524	0.0297672
ENSMUST00000197869	ENSMUSG00000029178	Klf3	5.28215	6.52281	1.24066	0.0415408
ENSMUST00000222857	ENSMUSG00000000078	Klf6	3.99747	2.14512	-1.85234	0.0445725
ENSMUST00000166926	ENSMUSG00000091680	Klhdc7b	4.69099	3.04867	-1.64232	0.00952061
ENSMUST00000001599	ENSMUSG00000001558	Klhl10	0	2.39435	2.39435	0.00943852
ENSMUST00000129199	ENSMUSG00000022750	Klhl22	1.66568	3.55374	1.88806	0.018579
ENSMUST00000209415	ENSMUSG00000055707	Klhl26	3.32572	1.06349	-2.26223	0.0353958
ENSMUST00000152424	ENSMUSG00000035298	Klhl35	2.12536	0	-2.12536	0.0201362
ENSMUST00000088046	ENSMUSG00000067610	Klri1	0	3.03464	3.03464	0.000514873
ENSMUST00000140474	ENSMUSG00000039783	Kmo	7.56413	4.32468	-3.23945	1.42e-16
ENSMUST00000097458	ENSMUSG00000039783	Kmo	11.8539	9.33147	-2.52243	8.45e-29
ENSMUST00000191973	ENSMUSG00000048154	Kmt2d	1.8661	4.79156	2.92546	1.29e-05
ENSMUST00000156486	ENSMUSG00000030265	Kras	0	3.60911	3.60911	0.0282552
ENSMUST00000031815	ENSMUSG00000042810	Krba1	4.92452	3.11224	-1.81228	0.00114622
ENSMUST00000183503	ENSMUSG00000035047	Kri1	4.70523	1.73242	-2.97281	0.000155824
ENSMUST00000184410	ENSMUSG00000035047	Kri1	3.44736	1.99875	-1.44861	0.0392575
ENSMUST00000199845	ENSMUSG00000000600	Krit1	8.58709	7.5446	-1.04249	0.0104655
ENSMUST00000103131	ENSMUSG00000019761	Krt10	4.11685	5.22109	1.10425	0.0479494
ENSMUST00000006969	ENSMUSG00000006777	Krt23	8.01538	5.87954	-2.13584	1.53e-06
ENSMUST00000023797	ENSMUSG00000059668	Krt4	0	3.25748	3.25748	0.000573287
ENSMUST00000189533	ENSMUSG00000021843	Ktn1	3.91816	0	-3.91816	0.0260232
ENSMUST00000185940	ENSMUSG00000021843	Ktn1	3.9068	0	-3.9068	0.0261651
ENSMUST00000022391	ENSMUSG00000021843	Ktn1	3.54012	0.344119	-3.196	0.00792185
ENSMUST00000186627	ENSMUSG00000021843	Ktn1	6.18801	7.21254	1.02453	0.0358037
ENSMUST00000187839	ENSMUSG00000021843	Ktn1	0	2.70199	2.70199	0.04896
ENSMUST00000129775	ENSMUSG00000040213	Kyat3	9.11534	6.04575	-3.06959	4.76e-08
ENSMUST00000044392	ENSMUSG00000040213	Kyat3	13.0984	10.8554	-2.24302	0.000634281
ENSMUST00000137623	ENSMUSG00000040213	Kyat3	8.45952	6.34755	-2.11197	1.93e-09
ENSMUST00000198957	ENSMUSG00000040213	Kyat3	10.8586	9.23001	-1.62863	0.00115916
ENSMUST00000196928	ENSMUSG00000040213	Kyat3	9.27738	7.66778	-1.6096	3.24e-05
ENSMUST00000112826	ENSMUSG00000026866	Kynu	9.08042	10.4473	1.36685	0.00406592
ENSMUST00000114152	ENSMUSG00000015289	Lage3	3.7167	0	-3.7167	0.0272684
ENSMUST00000131126	ENSMUSG00000055541	Lair1	0	3.33782	3.33782	0.0365652
ENSMUST00000159580	ENSMUSG00000019846	Lama4	5.89909	4.27909	-1.62	0.0371933
ENSMUST00000169088	ENSMUSG00000002900	Lamb1	5.05537	1.97102	-3.08435	0.0286232
ENSMUST00000131289	ENSMUSG00000039682	Lap3	5.65832	7.82089	2.16257	1.03e-14
ENSMUST00000048490	ENSMUSG00000025762	Larp1b	8.86827	10.6423	1.77401	3.57e-05
ENSMUST00000191872	ENSMUSG00000025762	Larp1b	5.73023	7.54953	1.8193	0.00629012
ENSMUST00000137659	ENSMUSG00000057421	Las1l	4.76733	3.15622	-1.61112	0.000636299
ENSMUST00000113864	ENSMUSG00000057421	Las1l	3.71053	2.39291	-1.31762	0.0433512
ENSMUST00000147994	ENSMUSG00000057421	Las1l	3.51942	4.98892	1.4695	0.0398485
ENSMUST00000102596	ENSMUSG00000000409	Lck	3.83214	1.80022	-2.03192	0.0138422
ENSMUST00000198894	ENSMUSG00000039706	Ldb2	2.95721	1.05782	-1.89939	0.0171642
ENSMUST00000133062	ENSMUSG00000063229	Ldha	6.89556	5.25447	-1.64109	0.00736342
ENSMUST00000215917	ENSMUSG00000032193	Ldlr	6.94593	5.60236	-1.34357	0.00672804
ENSMUST00000106921	ENSMUSG00000057722	Lepr	9.68861	7.62004	-2.06857	2.71e-06
ENSMUST00000200827	ENSMUSG00000005299	Letm1	2.45143	0.344119	-2.10731	0.0358344
ENSMUST00000210321	ENSMUSG00000037363	Letm2	0	3.01142	3.01142	0.0412848
ENSMUST00000154300	ENSMUSG00000042363	Lgalsl	0	3.31598	3.31598	0.000614888
ENSMUST00000020350	ENSMUSG00000020140	Lgr5	8.42954	7.39447	-1.03508	0.000703583
ENSMUST00000105272	ENSMUSG00000020140	Lgr5	7.42018	6.39474	-1.02544	0.0239375
ENSMUST00000133969	ENSMUSG00000030946	Lhpp	5.18006	2.30188	-2.87817	0.00846777
ENSMUST00000148669	ENSMUSG00000030946	Lhpp	5.53763	3.83453	-1.70311	0.00115529
ENSMUST00000130672	ENSMUSG00000030946	Lhpp	5.25961	4.10231	-1.15729	0.0295763
ENSMUST00000136821	ENSMUSG00000026890	Lhx6	3.41814	0.344119	-3.07402	0.0290197
ENSMUST00000112966	ENSMUSG00000026890	Lhx6	2.34067	5.33705	2.99638	0.0214929
ENSMUST00000126036	ENSMUSG00000029199	Lias	5.24122	6.25865	1.01743	0.0284098
ENSMUST00000173009	ENSMUSG00000020697	Lig3	1.86873	3.81205	1.94332	0.0137099
ENSMUST00000206851	ENSMUSG00000030427	Lilra6	3.11011	0	-3.11011	0.0347107
ENSMUST00000131255	ENSMUSG00000030427	Lilra6	0	4.34976	4.34976	9.2e-06
ENSMUST00000218123	ENSMUSG00000062593	Lilrb4a	5.0529	1.17536	-3.87754	0.0289042
ENSMUST00000219388	ENSMUSG00000112148	Lilrb4a	3.78108	1.86743	-1.91364	0.0293954
ENSMUST00000218617	ENSMUSG00000112148	Lilrb4a	1.69424	5.06777	3.37353	0.0307518
ENSMUST00000216352	ENSMUSG00000025239	Limd1	9.6784	8.31895	-1.35945	0.00666924
ENSMUST00000026269	ENSMUSG00000025239	Limd1	8.18636	9.97248	1.78612	1.43e-08
ENSMUST00000134093	ENSMUSG00000029674	Limk1	4.44128	2.14252	-2.29877	0.00315623
ENSMUST00000225404	ENSMUSG00000024395	Lims2	6.56769	8.03197	1.46427	2.85e-11
ENSMUST00000154921	ENSMUSG00000035310	Lin54	3.76604	0.368029	-3.39801	0.00573887
ENSMUST00000085804	ENSMUSG00000058729	Lin9	1.16895	5.09788	3.92893	0.0230143
ENSMUST00000050975	ENSMUSG00000044505	Lingo4	6.14114	4.77529	-1.36585	0.0232852
ENSMUST00000132181	ENSMUSG00000053091	Lins1	5.0552	6.51619	1.46099	0.00821281
ENSMUST00000066532	ENSMUSG00000053846	Lipg	11.4305	10.386	-1.04447	0.00202349
ENSMUST00000025694	ENSMUSG00000024766	Lipo3	4.778	1.63951	-3.13849	0.000817638
ENSMUST00000112508	ENSMUSG00000024766	Lipo3	4.93651	1.93827	-2.99823	0.0131458
ENSMUST00000130198	ENSMUSG00000020224	Llph	4.14895	5.54094	1.39198	0.0431876
ENSMUST00000152088	ENSMUSG00000001143	Lman2l	2.97546	4.04842	1.07296	0.0378445
ENSMUST00000190195	ENSMUSG00000073725	Lmbrd1	3.74398	5.38442	1.64044	0.0207022
ENSMUST00000095062	ENSMUSG00000073725	Lmbrd1	8.22366	10.2314	2.00777	0.000208326
ENSMUST00000186096	ENSMUSG00000073725	Lmbrd1	2.4676	5.31025	2.84265	0.000721169
ENSMUST00000063344	ENSMUSG00000002279	Lmf1	1.10701	3.01395	1.90694	0.0185572
ENSMUST00000123437	ENSMUSG00000032698	Lmo2	0	2.83888	2.83888	0.0469954
ENSMUST00000121796	ENSMUSG00000028266	Lmo4	3.54233	0	-3.54233	0.0295666
ENSMUST00000162091	ENSMUSG00000033060	Lmo7	4.33001	7.11234	2.78234	3.09e-10
ENSMUST00000095655	ENSMUSG00000044086	Lmod3	5.08796	1.99653	-3.09142	0.00255881
ENSMUST00000209617	ENSMUSG00000062044	Lmtk3	3.65269	1.67307	-1.97962	0.0382042
ENSMUST00000134641	ENSMUSG00000009207	Lnpk	3.58582	0	-3.58582	0.0299744
ENSMUST00000164786	ENSMUSG00000025185	Loxl4	5.12526	0	-5.12526	8.37e-06
ENSMUST00000078988	ENSMUSG00000033306	Lpp	5.79629	1.71084	-4.08544	0.000338163
ENSMUST00000217813	ENSMUSG00000020105	Lrig3	4.72346	3.42556	-1.29789	0.0417401
ENSMUST00000032396	ENSMUSG00000030263	Lrmp	7.03527	5.64832	-1.38695	0.00209976
ENSMUST00000122409	ENSMUSG00000001802	Lrp3	9.74817	8.66513	-1.08304	4.61e-05
ENSMUST00000126836	ENSMUSG00000030201	Lrp6	4.16258	1.45539	-2.70719	0.000422518
ENSMUST00000154531	ENSMUSG00000033728	Lrrc14	0	3.26462	3.26462	0.0381427
ENSMUST00000029573	ENSMUSG00000027961	Lrrc39	6.03708	7.35976	1.32269	0.00165947
ENSMUST00000095262	ENSMUSG00000071073	Lrrc73	1.21032	3.81495	2.60463	0.0151302
ENSMUST00000188094	ENSMUSG00000026305	Lrrfip1	4.52288	2.73923	-1.78365	0.0112121
ENSMUST00000049787	ENSMUSG00000043110	Lrrn4	5.30225	4.02317	-1.27908	0.000528276
ENSMUST00000146824	ENSMUSG00000031683	Lsm6	4.70807	6.50296	1.79489	0.00147393
ENSMUST00000057569	ENSMUSG00000046908	Ltb4r1	3.80458	4.81127	1.00669	0.032726
ENSMUST00000112516	ENSMUSG00000001870	Ltbp1	2.83253	0	-2.83253	0.00175406
ENSMUST00000125555	ENSMUSG00000020377	Ltc4s	0	2.72662	2.72662	0.00334858
ENSMUST00000163047	ENSMUSG00000029823	Luc7l2	1.45703	3.24525	1.78822	0.0294416
ENSMUST00000160202	ENSMUSG00000047557	Lxn	2.89634	0.574047	-2.32229	0.0254132
ENSMUST00000187994	ENSMUSG00000075602	Ly6a	5.39069	6.78743	1.39674	0.0401632
ENSMUST00000189068	ENSMUSG00000075602	Ly6a	1.31319	3.22295	1.90977	0.0112491
ENSMUST00000187864	ENSMUSG00000022584	Ly6c2	1.81071	4.01575	2.20504	0.00364013
ENSMUST00000191436	ENSMUSG00000022587	Ly6e	11.6942	8.92882	-2.76535	0.0366916
ENSMUST00000191439	ENSMUSG00000022587	Ly6e	4.99979	6.20677	1.20698	0.0012204
ENSMUST00000189186	ENSMUSG00000022587	Ly6e	3.37247	4.65701	1.28454	0.0373447
ENSMUST00000185863	ENSMUSG00000022587	Ly6e	3.05894	5.03083	1.97189	0.000991579
ENSMUST00000188042	ENSMUSG00000022587	Ly6e	2.90057	5.98599	3.08542	0.000167198
ENSMUST00000130721	ENSMUSG00000067367	Lyar	2.74435	0	-2.74435	0.0460895
ENSMUST00000150971	ENSMUSG00000025903	Lypla1	2.12373	4.14733	2.02359	0.00168395
ENSMUST00000106517	ENSMUSG00000030922	Lyrm1	5.64185	2.29303	-3.34882	0.000864136
ENSMUST00000208213	ENSMUSG00000043831	Lysmd4	1.85107	4.28246	2.43138	0.0323434
ENSMUST00000033050	ENSMUSG00000030787	Lyve1	6.25167	7.33792	1.08625	0.00673613
ENSMUST00000115681	ENSMUSG00000022761	Lztr1	1.99616	4.40746	2.4113	0.0379139
ENSMUST00000061831	ENSMUSG00000044313	Mab21l3	0.91899	4.73199	3.813	0.00337608
ENSMUST00000111372	ENSMUSG00000040687	Madd	0	2.35732	2.35732	0.0111849
ENSMUST00000163691	ENSMUSG00000042622	Maff	8.28987	7.19359	-1.09628	0.0144627
ENSMUST00000145342	ENSMUSG00000025268	Maged2	6.28138	4.98907	-1.29231	0.0168799
ENSMUST00000174488	ENSMUSG00000030188	Magohb	2.39864	0.345676	-2.05296	0.0277536
ENSMUST00000032307	ENSMUSG00000030188	Magohb	4.50182	3.0475	-1.45433	0.00432859
ENSMUST00000225789	ENSMUSG00000021363	Mak	0	3.58848	3.58848	1.84e-05
ENSMUST00000034401	ENSMUSG00000031925	Maml2	4.34909	1.08736	-3.26173	0.000147309
ENSMUST00000159283	ENSMUSG00000032575	Manf	9.32195	10.429	1.10705	0.00583306
ENSMUST00000160978	ENSMUSG00000032575	Manf	4.69389	6.52446	1.83057	0.031951
ENSMUST00000223820	ENSMUSG00000052727	Map1b	2.01478	0	-2.01478	0.0268073
ENSMUST00000064762	ENSMUSG00000052727	Map1b	7.03047	5.76782	-1.26266	0.00317102
ENSMUST00000212143	ENSMUSG00000019261	Map1s	6.0557	3.46109	-2.59461	0.000883595
ENSMUST00000019405	ENSMUSG00000019261	Map1s	5.23148	7.74621	2.51474	0.0469728
ENSMUST00000128673	ENSMUSG00000015222	Map2	4.48819	1.01872	-3.46947	0.0163525
ENSMUST00000114015	ENSMUSG00000015222	Map2	0	3.29839	3.29839	0.0371218
ENSMUST00000136743	ENSMUSG00000035027	Map2k2	3.02769	1.05782	-1.96987	0.0233104
ENSMUST00000037607	ENSMUSG00000028284	Map3k7	9.57453	7.664	-1.91053	0.000118776
ENSMUST00000080933	ENSMUSG00000028284	Map3k7	8.54537	9.79526	1.24989	0.0335906
ENSMUST00000198511	ENSMUSG00000032479	Map4	3.98455	4.99864	1.0141	0.0380508
ENSMUST00000168431	ENSMUSG00000026074	Map4k4	9.22509	7.41558	-1.80951	0.0413352
ENSMUST00000112471	ENSMUSG00000041020	Map7d2	0	1.94187	1.94187	0.0348965
ENSMUST00000160637	ENSMUSG00000063704	Mapk15	3.82494	4.8585	1.03356	0.0458866
ENSMUST00000089669	ENSMUSG00000063704	Mapk15	7.51842	8.75485	1.23643	0.000117012
ENSMUST00000119664	ENSMUSG00000041775	Mapk1ip1	8.65882	7.19943	-1.45938	1.51e-09
ENSMUST00000146923	ENSMUSG00000024163	Mapk8ip3	7.12943	8.28255	1.15312	0.0222198
ENSMUST00000115229	ENSMUSG00000024163	Mapk8ip3	1.56761	3.32466	1.75705	0.039437
ENSMUST00000020634	ENSMUSG00000020366	Mapk9	5.60052	7.41189	1.81137	0.00136623
ENSMUST00000164643	ENSMUSG00000020366	Mapk9	3.71245	5.84204	2.12959	0.000199772
ENSMUST00000156967	ENSMUSG00000038696	Mapkap1	4.9759	2.76428	-2.21162	0.0149864
ENSMUST00000124443	ENSMUSG00000038696	Mapkap1	3.27707	6.88661	3.60954	0.0192657
ENSMUST00000188459	ENSMUSG00000016528	Mapkapk2	5.9292	4.5821	-1.3471	0.0115664
ENSMUST00000123795	ENSMUSG00000027479	Mapre1	2.47807	0.368029	-2.11004	0.0427532
ENSMUST00000201347	ENSMUSG00000029166	Mapre3	8.5347	7.5216	-1.01309	0.000635287
ENSMUST00000031058	ENSMUSG00000029166	Mapre3	5.94828	6.99334	1.04505	0.0397148
ENSMUST00000165965	ENSMUSG00000024969	Mark2	6.27768	7.32586	1.04818	0.0281586
ENSMUST00000025921	ENSMUSG00000024969	Mark2	3.98404	5.13868	1.15463	0.0489989
ENSMUST00000084953	ENSMUSG00000007411	Mark3	2.81297	1.05782	-1.75514	0.0276425
ENSMUST00000209058	ENSMUSG00000030397	Mark4	2.93133	7.80056	4.86923	3.39e-13
ENSMUST00000051430	ENSMUSG00000001672	Marveld3	5.14757	6.26687	1.1193	0.00109343
ENSMUST00000147262	ENSMUSG00000003810	Mast2	0.94253	3.14981	2.20728	0.0194475
ENSMUST00000212140	ENSMUSG00000031833	Mast3	7.34388	8.66421	1.32033	0.0149958
ENSMUST00000186796	ENSMUSG00000037236	Matr3	7.05693	9.11503	2.05811	0.000128041
ENSMUST00000212055	ENSMUSG00000031858	Mau2	6.23116	4.54489	-1.68627	0.00412614
ENSMUST00000127260	ENSMUSG00000024513	Mbd2	3.84932	2.50142	-1.3479	0.0207155
ENSMUST00000047413	ENSMUSG00000036792	Mbd5	5.65311	7.80788	2.15477	3.12e-05
ENSMUST00000195817	ENSMUSG00000027763	Mbnl1	6.32068	4.16313	-2.15756	0.00319195
ENSMUST00000192807	ENSMUSG00000027763	Mbnl1	5.47181	6.74131	1.2695	0.0168658
ENSMUST00000047311	ENSMUSG00000038732	Mboat1	3.38106	4.8381	1.45705	0.0010514
ENSMUST00000223013	ENSMUSG00000021646	Mccc2	5.73567	4.72704	-1.00863	0.00541856
ENSMUST00000095456	ENSMUSG00000031442	Mcf2l	2.94067	0	-2.94067	0.041483
ENSMUST00000125201	ENSMUSG00000026669	Mcm10	5.45404	4.33732	-1.11672	0.0463532
ENSMUST00000191061	ENSMUSG00000041859	Mcm3	3.62101	2.08563	-1.53538	0.0154076
ENSMUST00000142254	ENSMUSG00000029730	Mcm7	4.92866	6.04948	1.12082	0.00595106
ENSMUST00000028831	ENSMUSG00000027353	Mcm8	5.73793	0	-5.73793	4.44e-12
ENSMUST00000135685	ENSMUSG00000027353	Mcm8	2.12504	0	-2.12504	0.0201684
ENSMUST00000220007	ENSMUSG00000058298	Mcm9	4.62358	5.68597	1.06239	0.0468062
ENSMUST00000218549	ENSMUSG00000058298	Mcm9	2.06835	5.34969	3.28134	0.00270997
ENSMUST00000208306	ENSMUSG00000004567	Mcoln1	0	3.93218	3.93218	0.0255164
ENSMUST00000141244	ENSMUSG00000039842	Mcph1	0	2.39089	2.39089	0.0091625
ENSMUST00000029624	ENSMUSG00000027994	Mcub	0	2.72924	2.72924	0.00250222
ENSMUST00000189359	ENSMUSG00000041390	Mdfic	6.03792	3.38639	-2.65153	0.00144832
ENSMUST00000101663	ENSMUSG00000041390	Mdfic	4.8481	3.38639	-1.46171	0.0368992
ENSMUST00000151725	ENSMUSG00000020184	Mdm2	4.20779	2.98592	-1.22187	0.0250448
ENSMUST00000137102	ENSMUSG00000020184	Mdm2	1.10701	2.75061	1.6436	0.0342957
ENSMUST00000185398	ENSMUSG00000054387	Mdm4	3.82571	0	-3.82571	0.0293529
ENSMUST00000151626	ENSMUSG00000058006	Mdn1	5.102	3.98241	-1.11959	0.030038
ENSMUST00000189847	ENSMUSG00000032418	Me1	4.35426	3.09157	-1.26269	0.00828624
ENSMUST00000018304	ENSMUSG00000018160	Med1	3.5446	5.52089	1.97629	0.00636207
ENSMUST00000087956	ENSMUSG00000079487	Med12	2.55531	6.20468	3.64936	0.00146018
ENSMUST00000100816	ENSMUSG00000018076	Med13l	9.92495	8.48812	-1.43683	0.000813163
ENSMUST00000076016	ENSMUSG00000064127	Med14	5.73339	1.6614	-4.07199	1.47e-05
ENSMUST00000204040	ENSMUSG00000030291	Med21	3.59392	0.689795	-2.90412	0.0162515
ENSMUST00000075077	ENSMUSG00000030291	Med21	6.46193	5.32713	-1.1348	0.00789057
ENSMUST00000139815	ENSMUSG00000015776	Med22	2.12629	4.9506	2.82431	0.0177917
ENSMUST00000161902	ENSMUSG00000002679	Med6	1.51725	3.80575	2.2885	0.00592947
ENSMUST00000197022	ENSMUSG00000005583	Mef2c	4.76109	3.63933	-1.12176	0.0156455
ENSMUST00000139153	ENSMUSG00000001419	Mef2d	4.52138	0	-4.52138	5.14e-09
ENSMUST00000030897	ENSMUSG00000057751	Megf6	6.14213	5.03217	-1.10995	0.0188053
ENSMUST00000153077	ENSMUSG00000045039	Megf8	7.89145	5.76818	-2.12327	7.36e-09
ENSMUST00000128119	ENSMUSG00000045039	Megf8	9.25491	10.3868	1.13187	4.23e-14
ENSMUST00000110907	ENSMUSG00000027210	Meis2	2.76537	5.77859	3.01322	0.0223498
ENSMUST00000176506	ENSMUSG00000041420	Meis3	0.368548	3.4558	3.08725	0.00351747
ENSMUST00000156154	ENSMUSG00000024947	Men1	9.07963	7.64702	-1.43261	0.000467572
ENSMUST00000056391	ENSMUSG00000024947	Men1	5.53388	7.17453	1.64065	0.0125211
ENSMUST00000132726	ENSMUSG00000029726	Mepce	3.81279	0.713705	-3.09909	4.18e-05
ENSMUST00000120542	ENSMUSG00000006732	Mettl1	0.745362	3.42442	2.67905	0.00739888
ENSMUST00000147770	ENSMUSG00000057234	Mettl15	0	3.44745	3.44745	0.0331675
ENSMUST00000110456	ENSMUSG00000025731	Mettl26	5.05106	3.64673	-1.40433	0.000889808
ENSMUST00000088142	ENSMUSG00000056487	Mettl7a2	0	3.75998	3.75998	0.0292312
ENSMUST00000100037	ENSMUSG00000041975	Mettl8	3.0052	0.344119	-2.66108	0.00303448
ENSMUST00000124208	ENSMUSG00000041975	Mettl8	5.59482	4.48646	-1.10836	0.00997676
ENSMUST00000078332	ENSMUSG00000026150	Mff	1.31108	3.37826	2.06719	0.0161631
ENSMUST00000205649	ENSMUSG00000030605	Mfge8	4.3348	5.95901	1.62422	0.000145114
ENSMUST00000209953	ENSMUSG00000070056	Mfhas1	0	5.48392	5.48392	6.22e-08
ENSMUST00000147421	ENSMUSG00000041439	Mfsd6	5.93013	7.10764	1.17751	0.0025109
ENSMUST00000204628	ENSMUSG00000008540	Mgst1	8.34516	10.4396	2.09444	0.0234359
ENSMUST00000124288	ENSMUSG00000024294	Mib1	7.2615	8.98895	1.72745	0.00117888
ENSMUST00000212333	ENSMUSG00000051586	Mical3	4.76355	2.30251	-2.46104	0.0094522
ENSMUST00000151602	ENSMUSG00000051586	Mical3	1.7259	3.96992	2.24401	0.00584784
ENSMUST00000149258	ENSMUSG00000035299	Mid1	4.73367	3.49646	-1.23721	0.0259219
ENSMUST00000151202	ENSMUSG00000035621	Midn	5.34316	2.59012	-2.75305	0.000124956
ENSMUST00000042057	ENSMUSG00000035621	Midn	10.1685	8.10741	-2.06107	0.0251014
ENSMUST00000144526	ENSMUSG00000035621	Midn	3.29733	4.42534	1.12801	0.0131413
ENSMUST00000099492	ENSMUSG00000035621	Midn	9.93202	11.1625	1.23043	0.00260183
ENSMUST00000097945	ENSMUSG00000028522	Mier1	3.90945	2.00552	-1.90393	0.0234832
ENSMUST00000106858	ENSMUSG00000028522	Mier1	4.61594	6.14241	1.52648	0.0149418
ENSMUST00000165866	ENSMUSG00000042570	Mier2	2.62885	4.33303	1.70419	0.00838953
ENSMUST00000106506	ENSMUSG00000020743	Mif4gd	5.95412	4.59787	-1.35626	0.0246504
ENSMUST00000021087	ENSMUSG00000020743	Mif4gd	7.95059	6.74395	-1.20664	0.02487
ENSMUST00000135264	ENSMUSG00000038712	Mindy1	6.95746	8.10843	1.15097	0.000197482
ENSMUST00000135249	ENSMUSG00000038712	Mindy1	6.75415	8.25272	1.49857	0.00814157
ENSMUST00000214293	ENSMUSG00000042444	Mindy2	4.78764	6.29992	1.51228	0.0102951
ENSMUST00000144645	ENSMUSG00000026767	Mindy3	2.41593	5.45701	3.04107	0.0163069
ENSMUST00000102559	ENSMUSG00000020827	Mink1	9.39107	8.16522	-1.22586	0.0322941
ENSMUST00000136663	ENSMUSG00000020827	Mink1	8.37925	10.4169	2.03765	0.000203563
ENSMUST00000072873	ENSMUSG00000020827	Mink1	3.17033	6.22901	3.05868	0.0436024
ENSMUST00000033310	ENSMUSG00000031004	Mki67	7.97101	6.56377	-1.40724	0.0178447
ENSMUST00000114823	ENSMUSG00000029922	Mkrn1	4.22544	1.71174	-2.5137	0.0280681
ENSMUST00000056157	ENSMUSG00000012519	Mlkl	4.65874	2.72956	-1.92918	0.0352668
ENSMUST00000107586	ENSMUSG00000038437	Mllt6	7.71526	1.84421	-5.87104	0.0142517
ENSMUST00000133768	ENSMUSG00000026766	Mmadhc	2.01257	4.26786	2.25529	0.00039757
ENSMUST00000029400	ENSMUSG00000027820	Mme	8.61199	7.1435	-1.46849	0.000492156
ENSMUST00000017881	ENSMUSG00000017737	Mmp9	5.92743	4.58088	-1.34655	0.0461832
ENSMUST00000138784	ENSMUSG00000070576	Mn1	2.69136	5.07603	2.38466	0.000890034
ENSMUST00000133217	ENSMUSG00000000282	Mnt	5.10361	6.12561	1.02199	0.0183496
ENSMUST00000187422	ENSMUSG00000025979	Mob4	4.51053	2.96696	-1.54357	0.0418759
ENSMUST00000184046	ENSMUSG00000015536	Mocs2	6.40085	1.96514	-4.43571	1e-05
ENSMUST00000165669	ENSMUSG00000015536	Mocs2	1.31108	4.15843	2.84735	0.00134147
ENSMUST00000113524	ENSMUSG00000012187	Mogat1	4.59392	0.717814	-3.8761	1.1e-06
ENSMUST00000219290	ENSMUSG00000034602	Mon2	4.31234	2.50152	-1.81082	0.00721888
ENSMUST00000044068	ENSMUSG00000039456	Morc3	7.02338	8.5564	1.53302	0.0032449
ENSMUST00000201097	ENSMUSG00000039456	Morc3	3.8427	5.62558	1.78288	0.000363275
ENSMUST00000187771	ENSMUSG00000062270	Morf4l1	3.59743	0	-3.59743	0.0292854
ENSMUST00000131923	ENSMUSG00000031422	Morf4l2	6.64885	5.63847	-1.01038	0.00292724
ENSMUST00000033797	ENSMUSG00000031422	Morf4l2	0.951537	3.49061	2.53908	0.0188983
ENSMUST00000132367	ENSMUSG00000029049	Morn1	3.67306	4.9319	1.25884	0.0107198
ENSMUST00000154708	ENSMUSG00000037221	Mospd3	0.730197	3.23555	2.50535	0.00958028
ENSMUST00000106774	ENSMUSG00000002227	Mov10	7.11995	5.90929	-1.21066	0.0224095
ENSMUST00000137288	ENSMUSG00000018761	Mpdu1	5.09773	3.90841	-1.18932	0.0324613
ENSMUST00000142964	ENSMUSG00000020287	Mpg	1.10588	5.03175	3.92587	0.00836509
ENSMUST00000184951	ENSMUSG00000038126	Mphosph9	0	4.44035	4.44035	0.00207595
ENSMUST00000140671	ENSMUSG00000032306	Mpi	4.81572	3.41873	-1.39699	0.043814
ENSMUST00000132094	ENSMUSG00000052373	Mpp3	3.11508	0	-3.11508	0.00127595
ENSMUST00000111063	ENSMUSG00000016386	Mpped2	4.76934	3.06611	-1.70323	0.00116335
ENSMUST00000167140	ENSMUSG00000071711	Mpst	3.78584	7.67083	3.88499	0.000858787
ENSMUST00000212617	ENSMUSG00000035559	Mpv17l2	2.82126	4.44113	1.61987	0.00188349
ENSMUST00000033386	ENSMUSG00000031070	Mrgprf	3.65269	0.793575	-2.85912	0.0128849
ENSMUST00000113130	ENSMUSG00000079429	Mroh2a	4.60716	0	-4.60716	5.45e-07
ENSMUST00000096608	ENSMUSG00000071890	Mroh9	2.66622	0.544709	-2.12152	0.039894
ENSMUST00000162781	ENSMUSG00000057388	Mrpl18	4.70055	3.64644	-1.05411	0.0170257
ENSMUST00000141610	ENSMUSG00000024829	Mrpl21	0	3.10981	3.10981	0.0399868
ENSMUST00000127647	ENSMUSG00000024181	Mrpl28	3.01464	0	-3.01464	0.0384175
ENSMUST00000221699	ENSMUSG00000015672	Mrpl32	2.79519	0	-2.79519	0.0435235
ENSMUST00000221730	ENSMUSG00000021607	Mrpl36	2.36195	4.97432	2.61236	0.0463269
ENSMUST00000216818	ENSMUSG00000003299	Mrpl4	3.24258	1.59549	-1.64708	0.0317188
ENSMUST00000107053	ENSMUSG00000030706	Mrpl48	1.31566	5.05689	3.74123	0.000866273
ENSMUST00000199689	ENSMUSG00000010406	Mrpl52	3.83969	1.60323	-2.23646	0.00946575
ENSMUST00000103036	ENSMUSG00000018858	Mrpl58	4.98062	3.58163	-1.39899	0.0104551
ENSMUST00000132922	ENSMUSG00000030611	Mrps11	5.6701	4.20663	-1.46347	0.000918758
ENSMUST00000198453	ENSMUSG00000016833	Mrps18c	0	3.44425	3.44425	0.0342723
ENSMUST00000118784	ENSMUSG00000023723	Mrps23	6.61649	8.03175	1.41526	0.0024532
ENSMUST00000191304	ENSMUSG00000014850	Msh3	6.16669	7.21837	1.05168	0.00892915
ENSMUST00000150779	ENSMUSG00000054256	Msi1	4.07421	2.89364	-1.18057	0.0351664
ENSMUST00000107487	ENSMUSG00000052915	Msl1	8.01691	6.939	-1.07791	0.000748157
ENSMUST00000210363	ENSMUSG00000054733	Msra	6.93445	4.51312	-2.42134	0.00321647
ENSMUST00000111468	ENSMUSG00000027282	Mtch2	3.60712	0	-3.60712	0.0404734
ENSMUST00000171711	ENSMUSG00000022255	Mtdh	2.95761	4.28121	1.3236	0.0366472
ENSMUST00000102550	ENSMUSG00000046671	Mtfr1l	6.77721	8.4144	1.63719	0.00522647
ENSMUST00000147264	ENSMUSG00000039069	Mtg2	0	3.11936	3.11936	0.0387989
ENSMUST00000156113	ENSMUSG00000029009	Mthfr	0	6.34176	6.34176	1.38e-17
ENSMUST00000118870	ENSMUSG00000066442	Mthfs	3.63857	0	-3.63857	0.0261742
ENSMUST00000118887	ENSMUSG00000066442	Mthfs	6.24252	3.78634	-2.45619	0.0317241
ENSMUST00000147644	ENSMUSG00000066442	Mthfs	7.17335	5.76233	-1.41102	0.0410662
ENSMUST00000117314	ENSMUSG00000066442	Mthfs	2.50003	5.04206	2.54203	0.0111086
ENSMUST00000116415	ENSMUSG00000031816	Mthfsd	4.0421	5.16498	1.12289	0.0225893
ENSMUST00000016654	ENSMUSG00000016510	Mtif3	8.25384	6.76116	-1.49268	0.000774478
ENSMUST00000061970	ENSMUSG00000031337	Mtm1	7.68824	5.86906	-1.81918	0.0154048
ENSMUST00000114601	ENSMUSG00000015214	Mtmr1	3.8893	1.94735	-1.94195	0.019938
ENSMUST00000146213	ENSMUSG00000015214	Mtmr1	1.77253	4.96921	3.19669	1.11e-05
ENSMUST00000206452	ENSMUSG00000030522	Mtmr10	4.70062	3.379	-1.32161	0.0334859
ENSMUST00000151149	ENSMUSG00000030269	Mtmr14	0	4.20744	4.20744	0.0272311
ENSMUST00000144242	ENSMUSG00000034354	Mtmr3	4.92814	3.83802	-1.09012	0.012655
ENSMUST00000109943	ENSMUSG00000034354	Mtmr3	6.47303	8.47975	2.00671	2.2e-05
ENSMUST00000224366	ENSMUSG00000021987	Mtmr6	2.66958	4.09416	1.42457	0.0279117
ENSMUST00000048898	ENSMUSG00000039431	Mtmr7	6.45665	7.5475	1.09085	0.00873243
ENSMUST00000067984	ENSMUSG00000054764	Mtnr1a	3.64998	6.66796	3.01798	1.97e-05
ENSMUST00000220473	ENSMUSG00000021311	Mtr	0	2.05689	2.05689	0.0406478
ENSMUST00000223398	ENSMUSG00000034617	Mtrr	1.28452	5.66296	4.37844	0.0425834
ENSMUST00000118835	ENSMUSG00000045636	Mtus1	5.79734	7.40592	1.60858	0.00629568
ENSMUST00000145860	ENSMUSG00000045636	Mtus1	1.10701	3.37174	2.26473	0.026011
ENSMUST00000085558	ENSMUSG00000029651	Mtus2	3.22328	4.64993	1.42665	0.0357951
ENSMUST00000208663	ENSMUSG00000109564	Muc16	3.96706	5.43003	1.46298	0.0162619
ENSMUST00000032228	ENSMUSG00000059908	Mug1	15.6223	16.813	1.19069	1.21e-06
ENSMUST00000148563	ENSMUSG00000059908	Mug1	15.0434	16.5837	1.54026	3.22e-13
ENSMUST00000204210	ENSMUSG00000059908	Mug1	9.99629	11.7318	1.73547	2.75e-26
ENSMUST00000204943	ENSMUSG00000059908	Mug1	7.63376	9.702	2.06824	6.06e-18
ENSMUST00000204485	ENSMUSG00000059908	Mug1	8.94878	11.1478	2.19897	0.000365685
ENSMUST00000113043	ENSMUSG00000042515	Mum1l1	3.23996	0.685064	-2.55489	0.0138308
ENSMUST00000084548	ENSMUSG00000078683	Mup1	8.21276	6.42502	-1.78773	0.0130544
ENSMUST00000084544	ENSMUSG00000073834	Mup11	5.15926	0	-5.15926	1.13e-07
ENSMUST00000098046	ENSMUSG00000073834	Mup11	8.07225	9.72111	1.64886	0.000515377
ENSMUST00000098042	ENSMUSG00000089873	Mup13	3.34672	0	-3.34672	9.98e-05
ENSMUST00000095049	ENSMUSG00000096674	Mup15	0	10.1724	10.1724	2.6e-48
ENSMUST00000107483	ENSMUSG00000078675	Mup16	0.574723	10.3051	9.73034	3.82e-40
ENSMUST00000107484	ENSMUSG00000096688	Mup17	7.29757	11.8434	4.54588	4.54e-13
ENSMUST00000080606	ENSMUSG00000078673	Mup19	5.53414	7.30662	1.77248	0.0228058
ENSMUST00000074018	ENSMUSG00000078672	Mup20	5.76897	10.9043	5.13531	2.01e-05
ENSMUST00000166098	ENSMUSG00000073842	Mup7	7.04083	8.39461	1.35378	0.0158194
ENSMUST00000079697	ENSMUSG00000073842	Mup7	4.66709	6.67886	2.01176	0.0337371
ENSMUST00000163931	ENSMUSG00000078687	Mup8	2.66873	0.344119	-2.32461	0.00919657
ENSMUST00000137025	ENSMUSG00000078686	Mup9	3.63613	5.93471	2.29858	0.0399843
ENSMUST00000023655	ENSMUSG00000000386	Mx1	5.34555	6.56088	1.21534	0.001207
ENSMUST00000119171	ENSMUSG00000037235	Mxd4	3.57298	1.05782	-2.51515	0.00348641
ENSMUST00000003870	ENSMUSG00000025025	Mxi1	8.35877	6.75553	-1.60323	8.49e-05
ENSMUST00000141883	ENSMUSG00000029070	Mxra8	5.11235	3.60605	-1.50629	0.00668277
ENSMUST00000135925	ENSMUSG00000028654	Mycl	4.70534	3.3189	-1.38644	0.0144142
ENSMUST00000043396	ENSMUSG00000037169	Mycn	3.93397	6.13549	2.20152	0.00646303
ENSMUST00000149911	ENSMUSG00000027201	Myef2	4.5731	6.25406	1.68096	0.0388924
ENSMUST00000067780	ENSMUSG00000027201	Myef2	1.20596	4.24535	3.03939	0.0119918
ENSMUST00000089825	ENSMUSG00000027201	Myef2	0	3.1152	3.1152	0.0380872
ENSMUST00000170713	ENSMUSG00000001285	Myg1	4.513	2.12958	-2.38342	0.000815387
ENSMUST00000092984	ENSMUSG00000020900	Myh10	0	3.99419	3.99419	0.00207742
ENSMUST00000090287	ENSMUSG00000018830	Myh11	8.67462	7.30678	-1.36785	0.0069725
ENSMUST00000208131	ENSMUSG00000030739	Myh14	5.24438	4.12805	-1.11634	0.0304077
ENSMUST00000154656	ENSMUSG00000074652	Myh7b	0.708539	3.85758	3.14904	0.00136619
ENSMUST00000106956	ENSMUSG00000061086	Myl4	3.27036	0	-3.27036	0.0457143
ENSMUST00000088552	ENSMUSG00000067818	Myl9	7.90722	6.89931	-1.00792	0.0279099
ENSMUST00000093911	ENSMUSG00000034427	Myo15b	2.92352	5.96249	3.03897	0.0289688
ENSMUST00000100794	ENSMUSG00000000631	Myo18a	10.0659	8.19998	-1.86592	0.00084501
ENSMUST00000108375	ENSMUSG00000000631	Myo18a	10.5792	9.33807	-1.24112	0.00326685
ENSMUST00000142571	ENSMUSG00000000631	Myo18a	6.59063	7.61771	1.02708	1.94e-05
ENSMUST00000172303	ENSMUSG00000000631	Myo18a	4.26639	5.66873	1.40234	0.0240339
ENSMUST00000108376	ENSMUSG00000000631	Myo18a	2.54369	4.06253	1.51884	0.0214937
ENSMUST00000126952	ENSMUSG00000018417	Myo1b	2.95224	4.1765	1.22426	0.0418103
ENSMUST00000102504	ENSMUSG00000017774	Myo1c	2.12254	3.34731	1.22476	0.0369972
ENSMUST00000120161	ENSMUSG00000025885	Myo5b	5.44154	6.9839	1.54235	0.0192817
ENSMUST00000205746	ENSMUSG00000030761	Myo7a	0.574723	3.11691	2.54219	0.0247714
ENSMUST00000127933	ENSMUSG00000039585	Myo9a	3.71874	1.80649	-1.91225	0.0233509
ENSMUST00000028020	ENSMUSG00000026697	Myoc	2.9101	0	-2.9101	0.000809592
ENSMUST00000226068	ENSMUSG00000048612	Myof	0	3.50065	3.50065	3.74e-05
ENSMUST00000073211	ENSMUSG00000024049	Myom1	6.62844	5.62508	-1.00335	0.0379947
ENSMUST00000105854	ENSMUSG00000037139	Myom3	4.36479	7.30683	2.94204	2.49e-05
ENSMUST00000059331	ENSMUSG00000048481	Mypop	6.14837	7.47607	1.32771	1.74e-06
ENSMUST00000183176	ENSMUSG00000030380	Mzf1	0	2.83909	2.83909	0.00587244
ENSMUST00000201615	ENSMUSG00000037795	N4bp2	9.58827	0	-9.58827	8.87e-38
ENSMUST00000087264	ENSMUSG00000037795	N4bp2	7.85016	0	-7.85016	2.07e-42
ENSMUST00000164332	ENSMUSG00000029655	N4bp2l2	5.52904	6.96092	1.43188	0.000153985
ENSMUST00000002805	ENSMUSG00000002728	Naa20	0	3.4204	3.4204	0.042227
ENSMUST00000151458	ENSMUSG00000042719	Naa25	6.13592	2.69025	-3.44567	0.0160612
ENSMUST00000153488	ENSMUSG00000036282	Naa30	7.90743	8.99895	1.09152	0.000371601
ENSMUST00000171391	ENSMUSG00000021555	Naa35	3.5596	5.34336	1.78376	0.00885636
ENSMUST00000190103	ENSMUSG00000026107	Nabp1	3.95584	0	-3.95584	0.0259752
ENSMUST00000172238	ENSMUSG00000025374	Nabp2	2.32694	3.55805	1.2311	0.0368529
ENSMUST00000167456	ENSMUSG00000025374	Nabp2	5.50515	6.95229	1.44714	0.00104129
ENSMUST00000167986	ENSMUSG00000078945	Naip2	3.33735	6.87095	3.53361	0.0462335
ENSMUST00000218982	ENSMUSG00000058799	Nap1l1	4.47414	6.06149	1.58735	0.000217057
ENSMUST00000208190	ENSMUSG00000059119	Nap1l4	8.11206	6.0227	-2.08937	0.000443213
ENSMUST00000209098	ENSMUSG00000059119	Nap1l4	5.01012	8.57934	3.56922	0.000464112
ENSMUST00000150267	ENSMUSG00000024581	Napg	3.89755	2.4103	-1.48725	0.0369463
ENSMUST00000081182	ENSMUSG00000028693	Nasp	3.55047	0	-3.55047	0.0285508
ENSMUST00000026677	ENSMUSG00000025588	Nat1	5.30149	3.53312	-1.76837	0.00206772
ENSMUST00000168531	ENSMUSG00000051262	Nat8f3	0	1.94528	1.94528	0.0350724
ENSMUST00000179613	ENSMUSG00000089694	Nat8f7	7.65844	9.22344	1.56499	0.0276103
ENSMUST00000056355	ENSMUSG00000048142	Nat8l	3.7912	1.70785	-2.08336	0.0440106
ENSMUST00000064395	ENSMUSG00000052512	Nav2	11.6941	10.2661	-1.42804	0.00507132
ENSMUST00000184155	ENSMUSG00000052512	Nav2	7.49167	8.70506	1.21339	0.0163868
ENSMUST00000159344	ENSMUSG00000073664	Nbeal1	2.80739	0	-2.80739	0.0439481
ENSMUST00000149089	ENSMUSG00000056724	Nbeal2	4.26416	0.345676	-3.91848	0.0222506
ENSMUST00000146452	ENSMUSG00000017119	Nbr1	5.97657	6.98335	1.00677	0.00757387
ENSMUST00000037785	ENSMUSG00000022762	Ncam2	6.55499	8.12	1.56501	8.91e-06
ENSMUST00000067602	ENSMUSG00000022762	Ncam2	2.97607	4.86495	1.88888	0.00199237
ENSMUST00000186561	ENSMUSG00000038252	Ncapd2	2.71796	0.918166	-1.79979	0.0477385
ENSMUST00000084828	ENSMUSG00000042029	Ncapg2	6.50557	5.30541	-1.20016	0.00193386
ENSMUST00000106116	ENSMUSG00000028833	Ncdn	1.10701	2.59626	1.48925	0.0417243
ENSMUST00000129412	ENSMUSG00000027698	Nceh1	5.16203	3.5438	-1.61822	0.022115
ENSMUST00000046515	ENSMUSG00000027698	Nceh1	11.5585	10.4918	-1.06675	0.0288327
ENSMUST00000144086	ENSMUSG00000015950	Ncf1	2.4223	5.78357	3.36127	0.00962003
ENSMUST00000148646	ENSMUSG00000071715	Ncf4	2.69849	4.05058	1.35209	0.0334803
ENSMUST00000147303	ENSMUSG00000071715	Ncf4	1.08022	3.03729	1.95708	0.0406926
ENSMUST00000189504	ENSMUSG00000026234	Ncl	4.55603	5.59312	1.03709	0.00228142
ENSMUST00000043126	ENSMUSG00000038369	Ncoa6	9.17143	6.35645	-2.81498	0.000169079
ENSMUST00000155486	ENSMUSG00000018501	Ncor1	8.22259	7.20048	-1.02211	0.0330167
ENSMUST00000200297	ENSMUSG00000029478	Ncor2	4.48726	5.556	1.06873	0.0361267
ENSMUST00000047490	ENSMUSG00000039308	Ndst2	3.69102	1.05782	-2.6332	0.0274342
ENSMUST00000179990	ENSMUSG00000020022	Ndufa12	7.67107	5.34705	-2.32402	0.0254429
ENSMUST00000135292	ENSMUSG00000020022	Ndufa12	2.75697	1.05782	-1.69915	0.0271054
ENSMUST00000110801	ENSMUSG00000027305	Ndufaf1	4.69557	3.2931	-1.40247	0.0288057
ENSMUST00000154127	ENSMUSG00000027305	Ndufaf1	5.20102	6.39007	1.18905	0.0263042
ENSMUST00000125913	ENSMUSG00000027384	Ndufaf5	1.87094	0	-1.87094	0.0390475
ENSMUST00000027111	ENSMUSG00000025968	Ndufs1	5.98363	7.084	1.10036	0.0460567
ENSMUST00000185732	ENSMUSG00000025968	Ndufs1	3.48909	4.6231	1.13401	0.0118079
ENSMUST00000131286	ENSMUSG00000013593	Ndufs2	5.15367	0.689795	-4.46388	0.00179413
ENSMUST00000136976	ENSMUSG00000013593	Ndufs2	10.8645	9.8329	-1.03159	0.00610984
ENSMUST00000140248	ENSMUSG00000005510	Ndufs3	6.30665	3.83585	-2.47079	0.0108034
ENSMUST00000225707	ENSMUSG00000021764	Ndufs4	5.0536	2.92523	-2.12838	0.0035568
ENSMUST00000046288	ENSMUSG00000024038	Ndufv3	8.3269	10.0477	1.72079	0.00350881
ENSMUST00000041606	ENSMUSG00000040536	Necab1	9.57704	10.7453	1.16826	6.75e-08
ENSMUST00000184180	ENSMUSG00000032216	Nedd4	2.52803	6.76411	4.23608	0.0201534
ENSMUST00000223723	ENSMUSG00000035121	Neil2	5.02493	3.95059	-1.07434	0.0434589
ENSMUST00000155664	ENSMUSG00000031644	Nek1	7.00302	5.41548	-1.58754	0.00279715
ENSMUST00000142601	ENSMUSG00000031644	Nek1	0	3.38046	3.38046	0.00387221
ENSMUST00000112902	ENSMUSG00000026749	Nek6	3.97533	0	-3.97533	0.026899
ENSMUST00000191549	ENSMUSG00000026393	Nek7	8.06643	6.69202	-1.3744	0.00242767
ENSMUST00000173065	ENSMUSG00000024369	Nelfe	1.38052	6.19517	4.81465	0.0174918
ENSMUST00000220887	ENSMUSG00000021215	Net1	9.93634	8.81185	-1.12449	5.08e-05
ENSMUST00000036331	ENSMUSG00000035239	Neu3	6.70868	8.30803	1.59934	0.00662109
ENSMUST00000143861	ENSMUSG00000047284	Neurl4	5.08269	3.57012	-1.51257	0.0136488
ENSMUST00000109503	ENSMUSG00000058099	Nfam1	4.17923	7.38354	3.2043	0.00313847
ENSMUST00000170905	ENSMUSG00000033016	Nfatc1	4.25896	0	-4.25896	0.023635
ENSMUST00000149111	ENSMUSG00000058794	Nfe2	2.69869	0	-2.69869	0.0485785
ENSMUST00000075448	ENSMUSG00000028565	Nfia	2.32648	4.49575	2.16926	0.00130237
ENSMUST00000109764	ENSMUSG00000001911	Nfix	11.6211	9.53893	-2.08217	0.000201346
ENSMUST00000126806	ENSMUSG00000001911	Nfix	6.72227	9.23637	2.5141	0.0126552
ENSMUST00000076715	ENSMUSG00000001911	Nfix	4.7143	8.23462	3.52033	0.0422696
ENSMUST00000127819	ENSMUSG00000029993	Nfu1	2.77391	0	-2.77391	0.0453331
ENSMUST00000091614	ENSMUSG00000028423	Nfx1	10.6093	6.39689	-4.21242	8.78e-133
ENSMUST00000030133	ENSMUSG00000028423	Nfx1	9.2268	11.1232	1.89639	2.58e-70
ENSMUST00000149340	ENSMUSG00000072889	Nfxl1	2.70122	3.91048	1.20926	0.0446101
ENSMUST00000145029	ENSMUSG00000032897	Nfyc	4.60175	6.10444	1.50269	0.00671327
ENSMUST00000037341	ENSMUSG00000039835	Nhsl1	7.73801	8.82871	1.0907	0.000156474
ENSMUST00000022340	ENSMUSG00000021806	Nid2	6.46617	4.79231	-1.67386	0.0238832
ENSMUST00000021468	ENSMUSG00000021068	Nin	3.55861	0	-3.55861	0.001941
ENSMUST00000131280	ENSMUSG00000037966	Ninj1	5.29071	7.7053	2.4146	0.000324928
ENSMUST00000120733	ENSMUSG00000037966	Ninj1	3.98749	7.18604	3.19855	0.000915069
ENSMUST00000212281	ENSMUSG00000031917	Nip7	2.55638	4.09435	1.53798	0.017382
ENSMUST00000087212	ENSMUSG00000067219	Nipal1	11.2267	9.92877	-1.29794	2.12e-07
ENSMUST00000197772	ENSMUSG00000067219	Nipal1	7.26202	6.07624	-1.18578	0.00038516
ENSMUST00000163552	ENSMUSG00000021910	Nisch	3.15988	4.18931	1.02943	0.0403451
ENSMUST00000171735	ENSMUSG00000021910	Nisch	4.47386	5.53994	1.06608	0.00845382
ENSMUST00000211113	ENSMUSG00000031661	Nkd1	3.83127	0.542649	-3.28862	0.00349904
ENSMUST00000169179	ENSMUSG00000031661	Nkd1	7.04123	5.99989	-1.04134	0.00264494
ENSMUST00000022051	ENSMUSG00000021567	Nkd2	5.92803	4.89468	-1.03335	0.0146894
ENSMUST00000224945	ENSMUSG00000021710	Nln	7.33273	4.98936	-2.34337	0.0176875
ENSMUST00000108653	ENSMUSG00000078817	Nlrp12	11.2356	9.65156	-1.58403	0.00144304
ENSMUST00000041845	ENSMUSG00000040614	Nlrp9c	3.17416	0	-3.17416	0.00018716
ENSMUST00000127211	ENSMUSG00000027787	Nmd3	5.80626	4.45123	-1.35503	0.00789463
ENSMUST00000112705	ENSMUSG00000026946	Nmi	6.79488	5.71593	-1.07895	0.00314133
ENSMUST00000081932	ENSMUSG00000026643	Nmt2	10.281	9.06276	-1.21827	0.000329054
ENSMUST00000091504	ENSMUSG00000026643	Nmt2	5.55964	7.15028	1.59063	0.0151614
ENSMUST00000168172	ENSMUSG00000038058	Nod1	1.31319	3.94739	2.6342	0.0082379
ENSMUST00000123013	ENSMUSG00000033099	Nol12	4.65158	2.48337	-2.16821	0.00199264
ENSMUST00000014920	ENSMUSG00000014776	Nol3	2.69849	4.48652	1.78803	0.0114027
ENSMUST00000165017	ENSMUSG00000015176	Nolc1	7.07202	6.02102	-1.051	0.00246474
ENSMUST00000197477	ENSMUSG00000041560	Nop53	7.17315	5.15068	-2.02247	0.00364393
ENSMUST00000103198	ENSMUSG00000027405	Nop56	6.50185	7.77392	1.27206	1.29e-06
ENSMUST00000186044	ENSMUSG00000026020	Nop58	4.56981	3.54975	-1.02006	0.024165
ENSMUST00000160456	ENSMUSG00000038473	Nos1ap	3.14248	7.29895	4.15646	0.000340636
ENSMUST00000018610	ENSMUSG00000020826	Nos2	3.44609	0.717814	-2.72827	0.00752815
ENSMUST00000173389	ENSMUSG00000015468	Notch4	1.37148	4.1188	2.74732	0.0255761
ENSMUST00000050027	ENSMUSG00000037362	Nov	3.78357	0.682756	-3.10081	0.000972352
ENSMUST00000124864	ENSMUSG00000019320	Noxo1	1.51725	3.77276	2.2555	0.00130383
ENSMUST00000141567	ENSMUSG00000015094	Npdc1	0	2.98689	2.98689	0.0423523
ENSMUST00000152820	ENSMUSG00000001441	Npepps	3.44695	1.85753	-1.58942	0.0270659
ENSMUST00000193439	ENSMUSG00000032558	Nphp3	4.16308	2.72978	-1.4333	0.0404747
ENSMUST00000146759	ENSMUSG00000057113	Npm1	3.09799	4.73555	1.63756	0.00439413
ENSMUST00000177380	ENSMUSG00000032336	Nptn	5.23062	2.46787	-2.76275	5.9e-05
ENSMUST00000085651	ENSMUSG00000032336	Nptn	6.20369	9.1106	2.90691	5.87e-05
[truncated: 1,455 more rows]
