# Supplementary material for: Protein phosphatase 2A regulates cytotoxicity and drug resistance by dephosphorylating AHR and MDR1
Source: J Biol Chem. 2022 Apr 8;298(5):101918. doi: 10.1016/j.jbc.2022.101918 (PMC9118923; doi:10.1016/j.jbc.2022.101918)
Supplement: Supplemental Data S2 [file mmc3.xls]

## Sheet: Sheet1
Data S2 Up-regulated phosphoproteins and phosphorylation positions in HO mice
Annotated Sequence	Modifications	Master Protein Accessions	Positions in Master Proteins	Abundance Ratio: (HO_3month) / (WT_3month)	log2(Abundance Ratio: (HO_3month) / (WT_3month))
[R].SEATAAAEHK.[G]	1xPhospho [S1]; 1xiTRAQ4plex [S/K]	Q9Z2V4	Q9Z2V4 [462-471]	1.365	0.448901
[R].ANSFVGTAQYVSPELLTEK.[S]	1xPhospho [Y/T/S]; 1xiTRAQ4plex [K19]	Q9Z2A0	Q9Z2A0 [242-260]	1.984	0.988412
[R].ANSFVGTAQYVSPELLTEK.[S]	1xPhospho [Y/T/S]; 1xiTRAQ4plex [A/K]	Q9Z2A0	Q9Z2A0 [242-260]	1.24	0.31034
[R].DSIHSSHSYGSLSK.[D]	1xPhospho [S8]; 1xiTRAQ4plex [D/K]	Q9Z1N9	Q9Z1N9 [303-316]	1.214	0.279768
[R].GSYGSDPEEEEYR.[Q]	1xPhospho [Y/S]; 1xiTRAQ4plex [N-Term]	Q9Z0U1	Q9Z0U1 [1132-1144]	1.686	0.753605
[R].SYHEAYEPDYGGGYSPSYDR.[R]	1xPhospho [Y/S]; 1xiTRAQ4plex [N-Term]	Q9Z0U1	Q9Z0U1 [225-244]	1.436	0.522056
[R].APSVTSAAHSGYR.[L]	1xPhospho [S/T]; 1xiTRAQ4plex [N-Term]	Q9Z0S3	Q9Z0S3 [222-234]	1.301	0.379621
[R].SAFTPATATGSSPSPVLGQGEK.[V]	1xPhospho [S/T]; 1xiTRAQ4plex [N-Term]	Q9Z0R4	Q9Z0R4 [884-905]	3.232	1.69243
[R].SGSGMSVISSSSVDQR.[L]	1xOxidation [M5]; 1xPhospho [S]; 1xiTRAQ4plex [N-Term]	Q9Z0R4	Q9Z0R4 [313-328]	1.308	0.387363
[K].SVVFTSAR.[A]	1xPhospho [S1]; 1xiTRAQ4plex [N-Term]	Q9WVT6	Q9WVT6 [325-332]	1.517	0.601221
[R].SHETNASGGDEPQSTSEGSIWESR.[S]	1xPhospho [S/T]; 1xiTRAQ4plex [N-Term]	Q9WVS6	Q9WVS6 [77-100]	1.217	0.283329
[K].TDSPLPLEEASTPPGK.[V]	1xPhospho [T/S]; 1xiTRAQ4plex [T/K]	Q9WUH1	Q9WUH1 [318-333]	1.419	0.504875
[K].SVYDYYR.[S]	1xPhospho [S1]; 1xiTRAQ4plex [N-Term]	Q9WU19	Q9WU19 [22-28]	1.519	0.603122
[K].NFETNDLAFSPK.[G]	1xPhospho [S10]; 1xiTRAQ4plex [N-Term]	Q9WU19	Q9WU19 [185-196]	1.329	0.410341
[R].EDSGTFSLGK.[M]	1xPhospho [S/T]; 1xiTRAQ4plex [E/K]	Q9WTX2	Q9WTX2 [16-25]	2.101	1.07108
[R].VYHSSLPASGR.[S]	1xPhospho [S]; 1xiTRAQ4plex [N-Term]	Q9R233	Q9R233 [387-397]	1.473	0.558757
[K].TIVVLTLR.[K]	1xPhospho [T6]; 1xiTRAQ4plex [N-Term]	Q9R216	Q9R216 [371-378]	1.417	0.50284
[K].DSGNWDTSGSELSEGELEK.[R]	1xPhospho [T/S]; 1xiTRAQ4plex [D/K]	Q9R1C7	Q9R1C7 [922-940]	1.559	0.640621
[R].ILATEDRSEHLIQTDTVNLHR.[K]	1xPhospho [T/S]; 1xiTRAQ4plex [N-Term]	Q9R0M6	Q9R0M6 [172-192]	2.151	1.10501
[K].SSSPSSPAAVNHHSSSDISPVSNESTSSSPGK.[D]	1xPhospho [S/T]; 1xiTRAQ4plex [S/K]	Q9R0A0	Q9R0A0 [247-278]	1.632	0.706641
[K].DSHSPEGSTATYHLLGPQEEGEGVLDVK.[G]	1xPhospho [S/Y/T]; 1xiTRAQ4plex [D/K]	Q9R0A0	Q9R0A0 [279-306]	1.56	0.641546
[K].EVYLSGSFNNWSK.[L]	1xPhospho [S]; 1xiTRAQ4plex [E/K]	Q9R078	Q9R078 [90-102]	1.924	0.944109
[R].SQNNFVAILDLPEGEHQYK.[F]	1xPhospho [S1]; 1xiTRAQ4plex [N-Term]	Q9R078	Q9R078 [108-126]	1.484	0.569491
[R].SQNNFVAILDLPEGEHQYK.[F]	1xPhospho [S1]; 1xiTRAQ4plex [S/K]	Q9R078	Q9R078 [108-126]	1.385	0.469886
[R].TGSEPTLSPALVR.[R]	1xPhospho [T/S]; 1xiTRAQ4plex [N-Term]	Q9QZK2	Q9QZK2 [363-375]	2.062	1.04404
[K].SGSQPACLDHVQDR.[K]	1xPhospho [S]; 1xiTRAQ4plex [N-Term]; 1xCarbamidomethyl [C7]	Q9QZK2	Q9QZK2 [310-323]	1.308	0.387363
[K].EIDSSVLNVAVTGETGSGK.[S]	1xPhospho [T/S]; 1xiTRAQ4plex [E/K]	Q9QZ85	Q9QZ85 [64-82]	1.254	0.326537
[R].TASLTSAASIDGSR.[S]	1xPhospho [T/S]; 1xiTRAQ4plex [N-Term]	Q9QYG0	Q9QYG0 [330-343]	1.298	0.37629
[R].THSTSSSIGSGESPFSR.[S]	1xPhospho [T/S]; 1xiTRAQ4plex [N-Term]	Q9QYF9	Q9QYF9 [329-345]	1.338	0.420078
[R].ATGAALTPTEER.[R]	1xPhospho [T]; 1xiTRAQ4plex [N-Term]	Q9QY06-2	Q9QY06-2 [1340-1351]	2.557	1.35445
[K].AQDKPESPSGSTQIQR.[Y]	1xPhospho [S7]; 1xiTRAQ4plex [K/A]	Q9QY06-2	Q9QY06-2 [1287-1302]	1.86	0.895303
[K].AQDKPESPSGSTQIQR.[Y]	1xPhospho [S7]; 1xiTRAQ4plex [A/K]	Q9QY06-2	Q9QY06-2 [1287-1302]	1.579	0.659011
[K].ASPASGHQLSDQEEADHGR.[G]	1xPhospho [S]; 1xiTRAQ4plex [N-Term]	Q9QXY1	Q9QXY1 [102-120]	1.681	0.74932
[R].SPEDSQTDSPVETPQPR.[R]	1xPhospho [S/T]; 1xiTRAQ4plex [N-Term]	Q9QXY1	Q9QXY1 [311-327]	1.407	0.492622
[R].AIAEPESPGESR.[Y]	1xPhospho [S7]; 1xiTRAQ4plex [N-Term]	Q9QXY1	Q9QXY1 [337-348]	1.313	0.392867
[R].SEAHLTELLEEVCDR.[M]	1xPhospho [S/T]; 1xiTRAQ4plex [N-Term]; 1xCarbamidomethyl [C13]	Q9QXT0	Q9QXT0 [74-88]	1.248	0.319618
[K].GYYSPYSVSGSGSTAGSR.[T]	1xPhospho [Y/S/T]; 1xiTRAQ4plex [N-Term]	Q9QXS1	Q9QXS1 [4617-4634]	1.335	0.41684
[K].SQAWAEGGSPR.[S]	1xPhospho [S9]; 1xiTRAQ4plex [N-Term]	Q9QXM1	Q9QXM1 [100-110]	1.418	0.503858
[R].TTLSLSPPHTR.[A]	1xPhospho [S6]; 1xiTRAQ4plex [N-Term]	Q9QXE2	Q9QXE2 [162-172]	1.205	0.269033
[R].YVGSMVADIHR.[T]	1xOxidation [M5]; 1xPhospho [S/Y]; 1xiTRAQ4plex [N-Term]	Q9QXD6	Q9QXD6 [245-255]	1.248	0.319618
[K].SAASPVVISIPER.[A]	1xPhospho [S]; 1xiTRAQ4plex [N-Term]	Q9QX47	Q9QX47 [1791-1803]	2.329	1.21971
[R].SFSISPVR.[L]	1xPhospho [S1]; 1xiTRAQ4plex [N-Term]	Q9QX47	Q9QX47 [2027-2034]	1.58	0.659925
[K].ESAQAVAVALSPK.[E]	1xPhospho [S11]; 1xiTRAQ4plex [N-Term]	Q9QX47	Q9QX47 [1713-1725]	1.311	0.390668
[K].RNSLPQIPTLNLEAR.[R]	1xPhospho [S3]; 1xiTRAQ4plex [N-Term]	Q9QVP9	Q9QVP9 [373-387]	1.676	0.745022
[K].APSDDGSLK.[S]	1xPhospho [S3]; 1xiTRAQ4plex [A/K]	Q9JMH9-6	Q9JMH9-6 [2004-2012]	1.587	0.666302
[R].GSIILDSGHLSTASSSDDLK.[G]	1xPhospho [S/T]; 1xiTRAQ4plex [N-Term]	Q9JMH9-6	Q9JMH9-6 [88-107]	1.347	0.42975
[K].VASGSDLHLTDIDSDSNR.[G]	1xPhospho [S/T]; 1xiTRAQ4plex [N-Term]	Q9JMH9-6	Q9JMH9-6 [70-87]	1.276	0.351628
[R].FSHSYLSDSDTEAK.[L]	1xPhospho [S/Y]; 1xiTRAQ4plex [F/K]	Q9JMH9-6	Q9JMH9-6 [2043-2056]	1.255	0.327687
[R].ASGEMASAQYITAALR.[D]	1xPhospho [S2]; 1xiTRAQ4plex [N-Term]	Q9JMA1	Q9JMA1 [142-157]	2.399	1.26243
[R].ASGEMASAQYITAALR.[D]	1xOxidation [M5]; 1xPhospho [S]; 1xiTRAQ4plex [N-Term]	Q9JMA1	Q9JMA1 [142-157]	1.751	0.808179
[R].SGTPVHCPSPIR.[V]	1xPhospho [T/S]; 1xiTRAQ4plex [N-Term]; 1xCarbamidomethyl [C7]	Q9JLV1	Q9JLV1 [289-300]	2.622	1.39067
[R].SQSPAASDCSSSSSSASLPSSGR.[S]	1xPhospho [S]; 1xiTRAQ4plex [N-Term]; 1xCarbamidomethyl [C9]	Q9JLV1	Q9JLV1 [177-199]	1.519	0.603122
[R].SALVTSSSSLPSFPSTLSWSR.[D]	1xPhospho [S/T]; 1xiTRAQ4plex [N-Term]	Q9JLQ2	Q9JLQ2 [500-520]	1.373	0.457332
[K].LHVSTINLQK.[A]	1xPhospho [S/T]; 1xiTRAQ4plex [L/K]	Q9JLN9	Q9JLN9 [1258-1267]	1.587	0.666302
[R].KEEGEQEVAVDEGSDENK.[V]	1xPhospho [S14]; iTRAQ4plex [K]	Q9JL35	Q9JL35 [363-380]	1.303	0.381837
[K].EHLYHLESELSPK.[V]	1xPhospho [S]; 1xiTRAQ4plex [N-Term]	Q9JK81	Q9JK81 [273-285]	1.323	0.403813
[R].KNSASLHVLK.[T]	1xPhospho [S]; 1xiTRAQ4plex [K]	Q9JJL3-2	Q9JJL3-2 [286-295]	3.793	1.92334
[R].SPSPDSVASRPQSSPGSK.[Q]	1xPhospho [S1]; 1xiTRAQ4plex [S/K]	Q9JIX8	Q9JIX8 [593-610]	1.586	0.665393
[R].SLSPLSGTTDTK.[A]	1xPhospho [S]; 1xiTRAQ4plex [K/S]	Q9JIX8	Q9JIX8 [477-488]	1.566	0.647084
[R].HLSHPEPEQQHVIQR.[L]	1xPhospho [S3]; 1xiTRAQ4plex [N-Term]	Q9JIX8	Q9JIX8 [708-722]	1.553	0.635058
[R].SLSPLSGTTDTK.[A]	1xPhospho [S]; 1xiTRAQ4plex [S/K]	Q9JIX8	Q9JIX8 [477-488]	1.499	0.584
[K].SGPQCSSPTCQEETEDVR.[Y]	1xPhospho [T/S]; 1xiTRAQ4plex [N-Term]; 2xCarbamidomethyl [C5; C10]	Q9JHU2	Q9JHU2 [379-396]	1.3	0.378512
[R].SRDSGDENEPIQER.[F]	1xPhospho [S4]; 1xiTRAQ4plex [N-Term]	Q9ET54	Q9ET54 [1143-1156]	1.277	0.352759
[K].TVLESGGETGDGDNDTTK.[K]	1xPhospho [T9]; 1xiTRAQ4plex [T/K]	Q9ESX5	Q9ESX5 [477-494]	1.307	0.386259
[R].GTSASSATVMTPSTSDHHLDAAVSR.[Q]	1xOxidation [M10]; 1xPhospho [T11]; 1xiTRAQ4plex [N-Term]	Q9ESJ4	Q9ESJ4 [108-132]	3.293	1.7194
[K].SVIQAVQK.[ST]	1xPhospho [S1]; 1xiTRAQ4plex [S/K]	Q9ES97	Q9ES97 [830-837]	1.336	0.41792
[K].ANTSSDLEK.[D]	1xPhospho [T/S]; 1xiTRAQ4plex [A/K]	Q9ERU9	Q9ERU9 [1827-1835]	1.289	0.366252
[R].TSSLPESSPSK.[T]	1xPhospho [S/T]; 1xiTRAQ4plex [T/K]	Q9ERG0	Q9ERG0 [365-375]	1.226	0.293959
[K].ALQEGEGDLSISADR.[L]	1xPhospho [S]; 1xiTRAQ4plex [N-Term]	Q9ER72	Q9ER72 [379-393]	1.407	0.492622
[K].SASPGLPK.[G]	1xPhospho [S]; 1xiTRAQ4plex [S/K]	Q9EQU5	Q9EQU5 [28-35]	1.414	0.499782
[K].SFFLQPGER.[L]	1xPhospho [S1]; 1xiTRAQ4plex [N-Term]	Q9EQK5	Q9EQK5 [307-315]	1.386	0.470927
[R].SQHSSSTSHWR.[Q]	1xPhospho [S]; 1xiTRAQ4plex [N-Term]	Q9EQH2	Q9EQH2 [490-500]	1.577	0.657183
[K].SSPPVEHPAGTSTTDNDVIIR.[Q]	1xPhospho [S/T]; 1xiTRAQ4plex [N-Term]	Q9EP71	Q9EP71 [413-433]	4.091	2.03245
[K].HSMNPFCEIAVEEAVR.[L]	1xPhospho [S2]; 1xiTRAQ4plex [N-Term]; 1xCarbamidomethyl [C7]	Q9DCW4	Q9DCW4 [36-51]	1.252	0.324235
[R].DTVLLEELGQASGLVLER.[M]	1xPhospho [S12]; 1xiTRAQ4plex [N-Term]	Q9DCS2	Q9DCS2 [171-188]	3.538	1.82293
[K].IIHESGAQILR.[H]	1xPhospho [S5]; 1xiTRAQ4plex [N-Term]	Q9DCQ2	Q9DCQ2 [83-93]	1.213	0.27858
[K].TDSDSDLQLYK.[E]	1xPhospho [T/S]; 1xiTRAQ4plex [T/K]	Q9DBT5	Q9DBT5 [107-117]	1.418	0.503858
[K].TDSDSDLQLYK.[E]	1xPhospho [S/T]; 1xiTRAQ4plex [K11]	Q9DBT5	Q9DBT5 [107-117]	1.306	0.385155
[R].LHSSNPNLSTLDFGEEK.[S]	1xPhospho [S]; 1xiTRAQ4plex [L/K]	Q9DBS9	Q9DBS9 [269-285]	3.044	1.60597
[R].SGLLVLTTPLATLAAR.[L]	1xPhospho [S1]; 1xiTRAQ4plex [N-Term]	Q9DBL7	Q9DBL7 [6-21]	1.353	0.436162
[R].SISTVDLTEK.[S]	1xPhospho [S/T]; 1xiTRAQ4plex [S/K]	Q9DBJ3	Q9DBJ3 [419-428]	1.963	0.97306
[R].FSGWYDADLSPAGHEEAK.[R]	1xPhospho [S/Y]; 1xiTRAQ4plex [F/K]	Q9DBJ1	Q9DBJ1 [22-39]	1.309	0.388465
[K].EETVLATVQALQTASHLSQQADLR.[N]	1xPhospho [T/S]; 1xiTRAQ4plex [N-Term]	Q9DBG6	Q9DBG6 [155-178]	1.871	0.90381
[K].GAAFLGLGTDSVR.[V]	1xPhospho [S/T]; 1xiTRAQ4plex [N-Term]	Q9DBE0	Q9DBE0 [197-209]	1.519	0.603122
[R].TDSREDEISPPPPNPVVK.[G]	1xPhospho [T/S]; 1xiTRAQ4plex [T/K]	Q9DBC7	Q9DBC7 [75-92]	1.219	0.285698
[R].HLSSTSDDEPLSSVNHAAK.[A]	1xPhospho [T/S]; 1xiTRAQ4plex [H/K]	Q9DBC3	Q9DBC3 [25-43]	1.992	0.994218
[K].AVAQGNLSSADVQAAK.[N]	1xPhospho [S]; 1xiTRAQ4plex [N-Term]	Q9DB77	Q9DB77 [360-375]	4.281	2.09795
[R].LGNTQGIISAFSTIMSVHR.[G]	1xOxidation [M15]; 1xPhospho [T/S]; 1xiTRAQ4plex [N-Term]	Q9DB20	Q9DB20 [118-136]	1.43	0.516015
[K].SPSVPQDAAAEGR.[T]	1xPhospho [S1]; 1xiTRAQ4plex [N-Term]	Q9DB00	Q9DB00 [1412-1424]	1.348	0.43082
[R].ADLNQGIGEPQSPSR.[R]	1xPhospho [S12]; 1xiTRAQ4plex [N-Term]	Q9D8Y0	Q9D8Y0 [63-77]	5.971	2.57797
[R].ADLNQGIGEPQSPSRR.[V]	1xPhospho [S12]; 1xiTRAQ4plex [N-Term]	Q9D8Y0	Q9D8Y0 [63-78]	1.458	0.543991
[R].RADLNQGIGEPQSPSR.[R]	1xPhospho [S13]; 1xiTRAQ4plex [N-Term]	Q9D8Y0	Q9D8Y0 [62-77]	1.206	0.27023
[M].AGRSAVSASSK.[W]	1xPhospho [S4]; 1xiTRAQ4plex [K11]; 1xAcetyl [N-Term]	Q9D855	Q9D855 [2-12]	1.223	0.290424
[K].TTGASQLQGSPEITK.[T]	1xPhospho [S10]; 1xiTRAQ4plex [T/K]	Q9D842	Q9D842 [140-154]	1.244	0.314986
[K].STHDYWK.[A]	1xPhospho [T/S]; 1xiTRAQ4plex [S/K]	Q9D819	Q9D819 [222-228]	1.249	0.320773
[K].EELASDLEEMATSSAK.[R]	1xPhospho [S5]; 1xiTRAQ4plex [E/K]	Q9D6Z1	Q9D6Z1 [509-524]	1.47	0.555816
[K].SPLIPHGSK.[L]	1xPhospho [S1]; 1xiTRAQ4plex [S/K]	Q9D6Y9	Q9D6Y9 [133-141]	1.382	0.466758
[K].RHESLTSLNLER.[K]	1xPhospho [T6]; 1xiTRAQ4plex [N-Term]	Q9D6U8	Q9D6U8 [129-140]	1.224	0.291604
[M].ASRPVTLGIDLGTTSVK.[A]	1xPhospho [S/T]; 1xiTRAQ4plex [K17]; 1xAcetyl [N-Term]	Q9D5J6	Q9D5J6 [2-18]	1.481	0.566572
[K].GLNSVATAR.[I]	1xPhospho [S4]; 1xiTRAQ4plex [N-Term]	Q9D379	Q9D379 [198-206]	1.885	0.914565
[K].EDESIRPFK.[V]	1xPhospho [S4]; 1xiTRAQ4plex [E/K]	Q9D379	Q9D379 [44-52]	1.526	0.609755
[R].GAFSNPETLDLYR.[D]	1xPhospho [S4]; 1xiTRAQ4plex [N-Term]	Q9D2R0	Q9D2R0 [652-664]	1.244	0.314986
[R].LNTSDFQK.[L]	1xPhospho [T3]; 1xiTRAQ4plex [L/K]	Q9D1F4	Q9D1F4 [245-252]	1.556	0.637842
[K].YEISPEAYER.[R]	1xPhospho [Y/S]; 1xiTRAQ4plex [N-Term]	Q9D1E6	Q9D1E6 [107-116]	1.212	0.27739
[R].SSPITVQTSK.[D]	1xPhospho [S]; 1xiTRAQ4plex [K/S]	Q9D168	Q9D168 [126-135]	1.227	0.295135
[R].ASLQTTEEPGR.[R]	1xPhospho [S2]; 1xiTRAQ4plex [N-Term]	Q9D159	Q9D159 [93-103]	1.289	0.366252
[K].EFGEDLVEQNSSYVQDSPSK.[K]	1xPhospho [Y/S]; 1xiTRAQ4plex [E/K]	Q9D0L8	Q9D0L8 [48-67]	1.53	0.613532
[K].ASVASDPESPPGGNEPAAASGQR.[L]	1xPhospho [S9]; 1xiTRAQ4plex [N-Term]	Q9D0L8	Q9D0L8 [7-29]	1.291	0.368489
[K].TQAYPDQKPGTSGLR.[K]	1xPhospho [T/S]; 1xiTRAQ4plex [T/K]	Q9D0F9	Q9D0F9 [9-23]	1.551	0.633199
[R].SDRGSGQGDSLYPVGYLDK.[Q]	1xPhospho [S/Y]; 1xiTRAQ4plex [S/K]	Q9CZX9	Q9CZX9 [32-50]	1.324	0.404903
[R].RHSGQDVHVVLK.[L]	1xPhospho [S3]; 1xiTRAQ4plex [K/R]	Q9CZ44-3	Q9CZ44-3 [176-187]	1.287	0.364012
[K].GEPGGQTALYDFYSR.[C]	1xPhospho [T7]; 1xiTRAQ4plex [N-Term]	Q9CXN7	Q9CXN7 [202-216]	2.648	1.4049
[K].ETASTLVQEASPELSPEER.[R]	1xPhospho [S11]; 1xiTRAQ4plex [N-Term]	Q9CXL3	Q9CXL3 [38-56]	1.254	0.326537
[K].HVSPAGAAVGVPLSEDEAR.[V]	1xPhospho [S3]; 1xiTRAQ4plex [N-Term]	Q9CWJ9	Q9CWJ9 [267-285]	1.245	0.316146
[R].TSSLTHSEEK.[S]	1xPhospho [S/T]; 1xiTRAQ4plex [K10]	Q9CT10	Q9CT10 [56-65]	1.51	0.594549
[R].TSSLTHSEEK.[S]	1xPhospho [S/T]; 1xiTRAQ4plex [T/K]	Q9CT10	Q9CT10 [56-65]	1.482	0.567545
[K].FDSNVSGQSSFGTSPAADNIEK.[E]	1xPhospho [S/T]; 1xiTRAQ4plex [F/K]	Q9CRD0	Q9CRD0 [134-155]	1.524	0.607863
[R].GNVVPSPLPTR.[R]	1xPhospho [S6]; 1xiTRAQ4plex [N-Term]	Q9CR86	Q9CR86 [37-47]	1.602	0.679874
[K].LTVENSPK.[Q]	1xPhospho [S6]; 1xiTRAQ4plex [L/K]	Q9CQJ6	Q9CQJ6 [68-75]	1.28	0.356144
[K].LTVENSPK.[Q]	1xPhospho [S6]; 1xiTRAQ4plex [N-Term]	Q9CQJ6	Q9CQJ6 [68-75]	1.225	0.292782
[R].FALGLSGGSLVSMLAR.[D]	1xOxidation [M13]; 1xPhospho [S]; 1xiTRAQ4plex [N-Term]	Q9CQ60	Q9CQ60 [41-56]	1.242	0.312665
[R].FALGLSGGSLVSMLAR.[D]	1xPhospho [S]; 1xiTRAQ4plex [N-Term]	Q9CQ60	Q9CQ60 [41-56]	1.212	0.27739
[K].TDYMVGSYGPR.[A]	1xPhospho [S7]; 1xiTRAQ4plex [N-Term]	Q99PT1	Q99PT1 [142-152]	1.248	0.319618
[K].ASMVQSQEAPK.[Q]	1xPhospho [S2]; 1xiTRAQ4plex [A/K]	Q99PL5	Q99PL5 [813-823]	2.515	1.33056
[K].SDSELELR.[S]	1xPhospho [S1]; 1xiTRAQ4plex [N-Term]	Q99PI4	Q99PI4 [218-225]	1.269	0.343692
[R].GSLSSLEQGSVTGTEAR.[H]	1xPhospho [S]; 1xiTRAQ4plex [N-Term]	Q99PE8	Q99PE8 [20-36]	1.558	0.639695
[K].IDFDLHDLIPSCER.[T]	1xPhospho [S11]; 1xiTRAQ4plex [N-Term]; 1xCarbamidomethyl [C12]	Q99P30-2	Q99P30-2 [236-249]	1.386	0.470927
[R].STSTPNVHMVSTTLHVDSR.[M]	1xOxidation [M9]; 1xPhospho [S/T]; 1xiTRAQ4plex [N-Term]	Q99N57-2	Q99N57-2 [257-275]	1.628	0.703101
[K].EVSPDSSEAEELSDCLHR.[L]	1xPhospho [S]; 1xiTRAQ4plex [N-Term]; 1xCarbamidomethyl [C15]	Q99LI2	Q99LI2 [53-70]	1.498	0.583038
[R].GSGTGHPVPGVAQAPDSPAGVR.[T]	1xPhospho [S/T]; 1xiTRAQ4plex [N-Term]	Q99L88	Q99L88 [70-91]	1.489	0.574344
[M].SGDEMIFDPTMSK.[K]	1xOxidation [M]; 1xPhospho [S1]; 1xiTRAQ4plex [K13]; 1xAcetyl [N-Term]	Q99L45	Q99L45 [2-14]	1.335	0.41684
[M].SGDEMIFDPTMSK.[K]	1xPhospho [S1]; 1xiTRAQ4plex [K13]; 1xAcetyl [N-Term]	Q99L45	Q99L45 [2-14]	1.327	0.408168
[M].SGDEMIFDPTMSK.[K]	2xOxidation [M5; M11]; 1xPhospho [S1]; 1xiTRAQ4plex [K13]; 1xAcetyl [N-Term]	Q99L45	Q99L45 [2-14]	1.262	0.335712
[R].SVDALDDINRPGSTESGR.[S]	1xPhospho [S/T]; 1xiTRAQ4plex [N-Term]	Q99KG5	Q99KG5 [436-453]	1.547	0.629473
[R].RWSAEVTSNTYSDEDRPPK.[V]	1xPhospho [S/T]; 1xiTRAQ4plex [R/K]	Q99JZ7	Q99JZ7 [299-317]	1.286	0.362891
[K].ADASSLTVDVTSPASK.[V]	1xPhospho [T7]; 1xiTRAQ4plex [A/K]	Q99JX3	Q99JX3 [407-422]	1.327	0.408168
[K].DPESEHPSVTLFR.[Q]	1xPhospho [S4]; 1xiTRAQ4plex [N-Term]	Q99JW2	Q99JW2 [5-17]	1.58	0.659925
[R].ALYDYAGQEADELSFR.[A]	1xPhospho [S14]; 1xiTRAQ4plex [N-Term]	Q99JB8	Q99JB8 [370-385]	2.107	1.07519
[M].ATTAQQSPQPVAGK.[R]	1xPhospho [T/S]; 1xiTRAQ4plex [K14]; 1xAcetyl [N-Term]	Q99J36	Q99J36 [2-15]	2.3	1.20163
[K].DQQPSGSEGEDDDAEAALK.[K]	1xPhospho [S]; 1xiTRAQ4plex [D/K]	Q99J36	Q99J36 [82-100]	1.299	0.377401
[R].RDSVGGEGDREVLLGDAGPGDLPK.[A]	1xPhospho [S3]; 1xiTRAQ4plex [R/K]	Q99J27	Q99J27 [40-63]	1.753	0.809826
[K].MNQQGADTPK.[-]	1xOxidation [M1]; 1xPhospho [T8]; 1xiTRAQ4plex [N-Term]	Q99J08	Q99J08 [394-403]	1.478	0.563646
[K].AHHSSQEMSSEYR.[E]	1xOxidation [M8]; 1xPhospho [S]; 1xiTRAQ4plex [N-Term]	Q922E4	Q922E4 [159-171]	1.499	0.584
[R].YSGLQPHVVVLVATVR.[A]	1xPhospho [Y/S]; 1xiTRAQ4plex [N-Term]	Q922D8	Q922D8 [687-702]	2.247	1.168
[R].NTVDLVTTCHIHSSSDDEIDFK.[D]	1xPhospho [S/T]; 1xiTRAQ4plex [N/K]; 1xCarbamidomethyl [C9]	Q922D4-3	Q922D4-3 [511-532]	1.266	0.340277
[R].SQSLPTTLLSPVR.[V]	1xPhospho [S]; 1xiTRAQ4plex [N-Term]	Q922B9	Q922B9 [736-748]	1.757	0.813114
[R].GLRDSPSSSEDREEDEPSSRPVTSQTASK.[K]	1xPhospho [S]; 1xiTRAQ4plex [G/K]	Q921T2	Q921T2 [147-175]	1.548	0.630405
[R].DSPSSSEDREEDEPSSRPVTSQTASK.[K]	1xPhospho [S]; 1xiTRAQ4plex [D/K]	Q921T2	Q921T2 [150-175]	1.327	0.408168
[R].LEQHSQQPQLSPATSGR.[G]	1xPhospho [S]; 1xiTRAQ4plex [N-Term]	Q921T2	Q921T2 [130-146]	1.314	0.393965
[R].SESPEPGYVVTSSGLLLPVLLPR.[L]	1xPhospho [S/Y/T]; 1xiTRAQ4plex [N-Term]	Q920R0	Q920R0 [1456-1478]	1.287	0.364012
[R].HSLASTDEK.[R]	1xPhospho [S/T]; 1xiTRAQ4plex [H/K]	Q91ZX7	Q91ZX7 [4520-4528]	1.958	0.969381
[K].SFSSPPSPSYK.[R]	1xPhospho [S]; 1xiTRAQ4plex [S/K]	Q91Z58	Q91Z58 [978-988]	1.219	0.285698
[R].NDQVVTDLR.[L]	1xPhospho [T6]; 1xiTRAQ4plex [N-Term]	Q91YI0	Q91YI0 [114-122]	1.213	0.27858
[K].ASSPSPLTVGTAESQR.[K]	1xPhospho [S/T]; 1xiTRAQ4plex [N-Term]	Q91YD3	Q91YD3 [541-556]	1.312	0.391768
[K].RPAAAAAAGSASPR.[S]	1xPhospho [S]; 1xiTRAQ4plex [N-Term]	Q91XU0	Q91XU0 [142-155]	1.297	0.375178
[R].VPSFSEDSAASAK.[E]	1xPhospho [S]; 1xiTRAQ4plex [V/K]	Q91XT4	Q91XT4 [856-868]	1.512	0.596458
[K].EDEEGSSDGADKPSHPDASQK.[G]	1xPhospho [S]; iTRAQ4plex [E]	Q91XT4	Q91XT4 [869-889]	1.215	0.280956
[R].AISQTPGCVLLDVDAGPSTNR.[T]	1xPhospho [S/T]; 1xiTRAQ4plex [N-Term]; 1xCarbamidomethyl [C8]	Q91XD4	Q91XD4 [26-46]	1.314	0.393965
[R].TLQNSPSLHSR.[Y]	1xPhospho [S/T]; 1xiTRAQ4plex [N-Term]	Q91XC9	Q91XC9 [177-187]	1.278	0.353888
[K].LQEEVPSEEQMPQEK.[G]	1xOxidation [M11]; 1xPhospho [S7]; 1xiTRAQ4plex [L/K]	Q91XA2	Q91XA2 [207-221]	1.364	0.447844
[K].LQEEVPSEEQMPQEK.[G]	1xPhospho [S7]; 1xiTRAQ4plex [L/K]	Q91XA2	Q91XA2 [207-221]	1.21	0.275007
[K].DNHVVAAGSMER.[A]	1xOxidation [M10]; 1xPhospho [S9]; 1xiTRAQ4plex [N-Term]	Q91X91	Q91X91 [172-183]	1.411	0.496718
[K].VEVECSSLEEAFR.[A]	1xPhospho [S]; 1xiTRAQ4plex [N-Term]; 1xCarbamidomethyl [C5]	Q91X91	Q91X91 [198-210]	1.393	0.478195
[R].TLPSSSSPSR.[A]	1xPhospho [S/T]; 1xiTRAQ4plex [N-Term]	Q91X58	Q91X58 [167-176]	1.57	0.650765
[R].TASPVIALQNGLSEDEALQR.[A]	1xPhospho [T/S]; 1xiTRAQ4plex [N-Term]	Q91X58	Q91X58 [185-204]	1.385	0.469886
[R].AMADSPHYHTVLTK.[S]	1xOxidation [M2]; 1xPhospho [S5]; 1xiTRAQ4plex [A/K]	Q91WT9	Q91WT9 [56-69]	1.302	0.380729
[R].GSGDTSSLIDPDTSLSELR.[E]	1xPhospho [T/S]; 1xiTRAQ4plex [N-Term]	Q91WK0	Q91WK0 [110-128]	1.9	0.925999
[K].VDSPFSSGSPSR.[G]	1xPhospho [S]; 1xiTRAQ4plex [N-Term]	Q91WG5	Q91WG5 [63-74]	1.649	0.721591
[R].IYASSSPPDTGQR.[F]	1xPhospho [S/Y]; 1xiTRAQ4plex [N-Term]	Q91WG5	Q91WG5 [191-203]	1.622	0.697774
[K].TSSVSSSPSTPTQVTK.[Q]	1xPhospho [S/T]; 1xiTRAQ4plex [T/K]	Q91WG5	Q91WG5 [156-171]	1.596	0.674461
[R].GSFSLGEQSR.[V]	1xPhospho [S2]; 1xiTRAQ4plex [N-Term]	Q91VU6	Q91VU6 [146-155]	1.302	0.380729
[R].TASFSESR.[A]	1xPhospho [T1]; 1xiTRAQ4plex [N-Term]	Q91V92	Q91V92 [453-460]	3.206	1.68077
[R].SGGMSNELNNIISR.[T]	1xOxidation [M4]; 1xPhospho [S]; 1xiTRAQ4plex [N-Term]	Q91V92	Q91V92 [653-666]	2.144	1.1003
[K].YICTTSAIQNR.[F]	1xPhospho [Y1]; 1xiTRAQ4plex [N-Term]; 1xCarbamidomethyl [C3]	Q91V92	Q91V92 [18-28]	1.923	0.943359
[K].LYRPGSVAYVSR.[S]	1xPhospho [Y/S]; 1xiTRAQ4plex [N-Term]	Q91V92	Q91V92 [641-652]	1.871	0.90381
[R].STYNHLSSWLTDAR.[N]	1xPhospho [Y/T/S]; 1xiTRAQ4plex [N-Term]	Q91V41	Q91V41 [97-110]	1.209	0.273814
[K].TVQAGDSPSAVR.[S]	1xPhospho [T/S]; 1xiTRAQ4plex [N-Term]	Q8VHF2	Q8VHF2 [747-758]	1.47	0.555816
[K].DKSPVREPIDNLTPEER.[D]	1xPhospho [S3]; 1xiTRAQ4plex [D/K]	Q8VH51	Q8VH51 [134-150]	1.48	0.565597
[R].VSYTQGQSPEPR.[T]	1xPhospho [S/Y]; 1xiTRAQ4plex [N-Term]	Q8VE95	Q8VE95 [30-41]	1.459	0.54498
[R].SEPSLEPESFR.[S]	1xPhospho [S1]; 1xiTRAQ4plex [N-Term]	Q8VDZ4	Q8VDZ4 [398-408]	1.38	0.464668
[K].SVNEILGLAESSPK.[E]	1xPhospho [S]; 1xiTRAQ4plex [N-Term]	Q8VDY9	Q8VDY9 [296-309]	3.368	1.75189
[K].SISSSNPDLAVVPGSVDDEVSR.[I]	1xPhospho [S]; 1xiTRAQ4plex [N-Term]	Q8VDR9	Q8VDR9 [878-899]	2.195	1.13422
[K].ASVITQVFHVPLEER.[K]	1xPhospho [S/T]; 1xiTRAQ4plex [N-Term]	Q8VDJ3	Q8VDJ3 [73-87]	1.25	0.321928
[R].NCESDTEENIAR.[R]	1xPhospho [S4]; 1xiTRAQ4plex [N-Term]; 1xCarbamidomethyl [C2]	Q8VDF3	Q8VDF3 [346-357]	1.277	0.352759
[K].GTGDCSDEEVDGK.[A]	1xPhospho [S/T]; 1xiTRAQ4plex [G/K]; 1xCarbamidomethyl [C5]	Q8VDD5	Q8VDD5 [1938-1950]	2.002	1.00144
[R].KGTGDCSDEEVDGK.[A]	1xPhospho [S/T]; iTRAQ4plex [K]; 1xCarbamidomethyl [C6]	Q8VDD5	Q8VDD5 [1937-1950]	1.792	0.841571
[K].GTGDCSDEEVDGK.[A]	1xPhospho [S/T]; 1xiTRAQ4plex [G/K]; 1xCarbamidomethyl [C5]	Q8VDD5	Q8VDD5 [1938-1950]	1.661	0.732052
[K].TELEDTLDSTAAQQELR.[S]	1xPhospho [S/T]; 1xiTRAQ4plex [N-Term]	Q8VDD5	Q8VDD5 [1146-1162]	1.223	0.290424
[K].SVHELEK.[S]	1xPhospho [S1]; 1xiTRAQ4plex [S/K]	Q8VDD5	Q8VDD5 [1519-1525]	1.2	0.263034
[R].AIAQSSVIFNPCLFGR.[A]	1xPhospho [S]; 1xiTRAQ4plex [N-Term]; 1xCarbamidomethyl [C12]	Q8VCC2	Q8VCC2 [243-258]	1.377	0.461529
[K].FHLEPTSPPTTDGFK.[Y]	1xPhospho [T/S]; 1xiTRAQ4plex [F/K]	Q8VCB3	Q8VCB3 [621-635]	1.547	0.629473
[K].EGPSLTSPAQVLSR.[L]	1xPhospho [S/T]; 1xiTRAQ4plex [N-Term]	Q8VC30	Q8VC30 [421-434]	1.56	0.641546
[K].SAEAAAEATK.[N]	1xPhospho [S1]; 1xiTRAQ4plex [S/K]	Q8VC30	Q8VC30 [526-535]	1.472	0.557778
[R].MGGSSGALYGLFLTAAAQPLK.[A]	1xPhospho [S]; 1xiTRAQ4plex [M/K]	Q8VC30	Q8VC30 [443-463]	1.341	0.423309
[R].TPNLSPEEEQLALR.[N]	1xPhospho [T1]; 1xiTRAQ4plex [N-Term]	Q8VC12	Q8VC12 [33-46]	1.341	0.423309
[R].DSGTMGSDSDESVIQTK.[R]	1xOxidation [M5]; 1xPhospho [S/T]; 1xiTRAQ4plex [D/K]	Q8R5F7	Q8R5F7 [283-299]	1.21	0.275007
[K].SVSESHTPCPSESTGDTVPLQR.[S]	1xPhospho [S/T]; 1xiTRAQ4plex [N-Term]; 1xCarbamidomethyl [C9]	Q8R5A6-2	Q8R5A6-2 [147-168]	1.513	0.597412
[R].GVLSSPSLAFTTPIR.[T]	1xPhospho [S]; 1xiTRAQ4plex [N-Term]	Q8R4R6	Q8R4R6 [254-268]	1.391	0.476122
[K].TGTGDIATCDSPR.[T]	1xPhospho [S/T]; 1xiTRAQ4plex [N-Term]; 1xCarbamidomethyl [C9]	Q8R4H2	Q8R4H2 [1317-1329]	1.746	0.804054
[R].SSSHDFDPTDSSSK.[K]	1xPhospho [S]; 1xiTRAQ4plex [S/K]	Q8R4H2	Q8R4H2 [39-52]	1.388	0.473008
[K].NVAEALGHSPK.[D]	1xPhospho [S9]; 1xiTRAQ4plex [N/K]	Q8R3Y8	Q8R3Y8 [428-438]	1.274	0.349365
[R].VASAESCHSEQQEPSPTAER.[T]	1xPhospho [S15]; 1xiTRAQ4plex [N-Term]; 1xCarbamidomethyl [C7]	Q8R2R3	Q8R2R3 [197-216]	1.284	0.360645
[K].SPEQESVSTAPQR.[A]	1xPhospho [S1]; 1xiTRAQ4plex [N-Term]	Q8R1X6	Q8R1X6 [126-138]	1.436	0.522056
[R].GASAINWTLIHGDK.[K]	1xPhospho [S3]; 1xiTRAQ4plex [N-Term]	Q8R0Y6	Q8R0Y6 [115-128]	1.263	0.336855
[R].QVSASELCTSGILDR.[D]	1xPhospho [S]; 1xiTRAQ4plex [N-Term]; 1xCarbamidomethyl [C8]	Q8R0W0	Q8R0W0 [2703-2717]; [3218-3232]; [3733-3747]; [4248-4262]; [4763-4777]; [5278-5292]; [5793-5807]; [6308-6322]	2.336	1.22404
[K].TTSPATDAGHVQETSEPSLQALESR.[Q]	1xPhospho [S/T]; 1xiTRAQ4plex [N-Term]	Q8R010	Q8R010 [34-58]	1.393	0.478195
[K].FGESEEVEMEVESDEEDQEK.[A]	1xPhospho [S13]; 1xiTRAQ4plex [F/K]	Q8K4Z5	Q8K4Z5 [317-336]	1.852	0.889084
[R].GSETMAGAAVK.[Y]	1xOxidation [M5]; 1xPhospho [T/S]; 1xiTRAQ4plex [N-Term]	Q8K4Z3	Q8K4Z3 [42-52]	2.412	1.27023
[R].SSSLDGDHHDGYHR.[D]	1xPhospho [S]; 1xiTRAQ4plex [N-Term]	Q8K4P0	Q8K4P0 [1271-1284]	1.589	0.668119
[R].RGSLELGNPSAAHLGDELK.[E]	1xPhospho [S]; 1xiTRAQ4plex [K19]	Q8K4L3	Q8K4L3 [958-976]	1.392	0.477159
[R].YPSGSEIPVVEDEEK.[V]	1xPhospho [Y/S]; 1xiTRAQ4plex [Y/K]	Q8K4L3	Q8K4L3 [630-644]	1.27	0.344828
[K].TSSLPGYGK.[N]	1xPhospho [S/T]; 1xiTRAQ4plex [T/K]	Q8K4G5	Q8K4G5 [736-744]	1.599	0.67717
[R].GGGSCSGSVGGGGSGSLPSQR.[G]	1xPhospho [S]; 1xiTRAQ4plex [N-Term]; 1xCarbamidomethyl [C5]	Q8K3W3	Q8K3W3 [31-51]	1.216	0.282143
[R].TGGTLSDPEVQR.[Q]	1xPhospho [T1]; 1xiTRAQ4plex [N-Term]	Q8K382	Q8K382 [24-35]	1.332	0.413594
[K].ESDSAEGDETESPEQLVR.[E]	1xPhospho [S/T]; 1xiTRAQ4plex [N-Term]	Q8K382	Q8K382 [535-552]	1.234	0.303342
[K].LTAEADSSSPTGILATSESK.[S]	1xPhospho [S/T]; 1xiTRAQ4plex [L/K]	Q8K2Q9	Q8K2Q9 [486-505]	1.67	0.739848
[K].GTPSQSPVVGR.[S]	1xPhospho [T/S]; 1xiTRAQ4plex [N-Term]	Q8K2K6	Q8K2K6 [176-186]	2.462	1.29983
[K].GTPSQSPVVGRSQGQQQEK.[K]	1xPhospho [T2]; 1xiTRAQ4plex [G/K]	Q8K2K6	Q8K2K6 [176-194]	1.782	0.833497
[R].DASPSSSSAVASSK.[A]	1xPhospho [S]; 1xiTRAQ4plex [K14]	Q8K2H1	Q8K2H1 [217-230]	2.698	1.43189
[R].GVIALCIEDGSIHR.[I]	1xPhospho [S11]; 1xiTRAQ4plex [N-Term]; 1xCarbamidomethyl [C6]	Q8K2B3	Q8K2B3 [233-246]	1.257	0.329985
[R].ASYSGTSPSHSFISGEPDR.[V]	1xPhospho [S/Y/T]; 1xiTRAQ4plex [N-Term]	Q8K1N2-2	Q8K1N2-2 [353-371]	1.291	0.368489
[R].RLSAGTTVADVQK.[I]	1xPhospho [S/T]; 1xiTRAQ4plex [R/K]	Q8K1N2-2	Q8K1N2-2 [463-475]	1.258	0.331132
[R].AFGESSTESDEDEEEGCSHK.[H]	1xPhospho [T/S]; 1xiTRAQ4plex [A/K]; 1xCarbamidomethyl [C17]	Q8K1L5	Q8K1L5 [74-93]	1.331	0.412511
[R].SSSLGDLLR.[E]	1xPhospho [S1]; 1xiTRAQ4plex [N-Term]	Q8K124	Q8K124 [393-401]	1.273	0.348232
[R].GTPESGTSGQSSDTESGYLQSHPQHSVDR.[I]	1xPhospho [Y/T/S]; 1xiTRAQ4plex [N-Term]	Q8K0L9	Q8K0L9 [214-242]	1.231	0.299831
[K].ELFDYSPPLHK.[S]	1xPhospho [Y/S]; 1xiTRAQ4plex [K/E]	Q8K019	Q8K019 [505-515]	2.573	1.36345
[R].TISDGTISAAK.[Q]	1xPhospho [T/S]; 1xiTRAQ4plex [T/K]	Q8K012	Q8K012 [293-303]	1.347	0.42975
[R].GHPSAGAEEEGGSDGSAAEAEPR.[A]	2xPhospho [S]; 1xiTRAQ4plex [N-Term]	Q8JZQ9	Q8JZQ9 [108-130]	1.364	0.447844
[R].AKPAAQSEEETATSPAASPTPQSAER.[S]	1xPhospho [T/S]; 1xiTRAQ4plex [A/K]	Q8JZQ9	Q8JZQ9 [62-87]	1.344	0.426533
[R].LEVGTETIIDK.[S]	1xPhospho [T7]; 1xiTRAQ4plex [N-Term]	Q8JZK9; P54869	Q8JZK9 [90-100]; P54869 [127-137]	1.368	0.452068
[K].YLSFTPPEK.[D]	1xPhospho [Y/S/T]; 1xiTRAQ4plex [Y/K]	Q8CIN4	Q8CIN4 [139-147]	1.296	0.374066
[R].ELSPEQSTAGKPSDGSSALDR.[A]	1xPhospho [T/S]; 1xiTRAQ4plex [E/K]	Q8CI11	Q8CI11 [503-523]	1.606	0.683472
[K].DVQDAIAQSPEK.[E]	1xPhospho [S9]; 1xiTRAQ4plex [N-Term]	Q8CH25	Q8CH25 [281-292]	1.245	0.316146
[K].DVQDAIAQSPEK.[E]	1xPhospho [S9]; 1xiTRAQ4plex [D/K]	Q8CH25	Q8CH25 [281-292]	1.221	0.288063
[R].TVSPSTIR.[D]	1xPhospho [T1]; 1xiTRAQ4plex [N-Term]	Q8CDG3	Q8CDG3 [744-751]	2.067	1.04754
[K].APYSPTTSK.[E]	1xPhospho [Y3]; 1xiTRAQ4plex [A/K]	Q8CDG3	Q8CDG3 [764-772]	1.27	0.344828
[R].SQSASSIDVSTHAPSEAAAGPGSELGK.[G]	1xPhospho [S/T]; 1xiTRAQ4plex [S/K]	Q8CDA1	Q8CDA1 [906-932]	1.198	0.260628
[R].KDEDSDDESQSSHGGK.[K]	1xPhospho [S]; iTRAQ4plex [K]	Q8CCJ3	Q8CCJ3 [454-469]	1.356	0.439357
[K].DEDSDDESQSSHGGK.[K]	1xPhospho [S]; 1xiTRAQ4plex [D/K]	Q8CCJ3	Q8CCJ3 [455-469]	1.214	0.279768
[R].SDSHSDSDSSYSGNECHPVGR.[R]	1xPhospho [Y/S]; 1xiTRAQ4plex [N-Term]; 1xCarbamidomethyl [C16]	Q8CBY3	Q8CBY3 [436-456]	1.309	0.388465
[K].AVAGVMITASHNR.[K]	1xPhospho [S/T]; 1xiTRAQ4plex [N-Term]	Q8CAA7	Q8CAA7 [166-178]	1.504	0.588805
[K].GSFEQDLYNMNNYLEK.[L]	1xOxidation [M10]; 1xPhospho [S2]; 1xiTRAQ4plex [G/K]	Q8C7G5	Q8C7G5 [51-66]	1.437	0.52306
[R].SSPSSSLSPGSGGTDSDSSYPPTPTTER.[S]	1xPhospho [S/T/Y]; 1xiTRAQ4plex [N-Term]	Q8C5W0	Q8C5W0 [150-177]	1.802	0.849599
[R].SSSLDALGPAR.[K]	1xPhospho [S]; 1xiTRAQ4plex [N-Term]	Q8C3W1	Q8C3W1 [174-184]	2.374	1.24732
[K].SLQFTGK.[E]	1xPhospho [S1]; 1xiTRAQ4plex [S/K]	Q8C341-2	Q8C341-2 [1081-1087]	1.311	0.390668
[K].LGTSDGEEER.[Q]	1xPhospho [T3]; 1xiTRAQ4plex [N-Term]	Q8C1Z8	Q8C1Z8 [19-28]	1.355	0.438293
[K].IEFEGQSVDFVDPNK.[Q]	1xPhospho [S7]; 1xiTRAQ4plex [N-Term]	Q8C196	Q8C196 [183-197]	1.336	0.41792
[K].ETLIDLGTK.[A]	1xPhospho [T8]; 1xiTRAQ4plex [N-Term]	Q8C196	Q8C196 [604-612]	1.208	0.27262
[K].SMSHQAAIASQR.[F]	1xPhospho [S1]; 1xiTRAQ4plex [N-Term]	Q8C0E2	Q8C0E2 [302-313]	1.357	0.440421
[K].TSFSQEQSCDSAGEGSER.[I]	1xPhospho [S8]; 1xiTRAQ4plex [N-Term]; 1xCarbamidomethyl [C9]	Q8C0D4	Q8C0D4 [189-206]	1.348	0.43082
[R].RLSSTSLASGHSVR.[L]	1xPhospho [S/T]; 1xiTRAQ4plex [N-Term]	Q8BZ03	Q8BZ03 [195-208]	1.441	0.52707
[R].ELEQHIQTSDPENFQSEER.[S]	1xPhospho [S/T]; 1xiTRAQ4plex [N-Term]	Q8BY87	Q8BY87 [926-944]	1.374	0.458382
[R].ATSSFSQSVSSLFGEDNVR.[A]	1xPhospho [S/T]; 1xiTRAQ4plex [N-Term]	Q8BXV2	Q8BXV2 [55-73]	1.403	0.488515
[R].KVSVEPQDSHQDAQPR.[G]	1xPhospho [S3]; 1xiTRAQ4plex [K]	Q8BXB6	Q8BXB6 [19-34]	2.182	1.12565
[R].SISSDSSSSK.[K]	1xPhospho [S1]; 1xiTRAQ4plex [S/K]	Q8BWS5	Q8BWS5 [721-730]	1.371	0.455229
[K].SASTLCLPEVGLAR.[S]	1xPhospho [S/T]; 1xiTRAQ4plex [N-Term]; 1xCarbamidomethyl [C6]	Q8BWR8	Q8BWR8 [652-665]	2.706	1.43616
[K].SSMLQHFPDILPR.[E]	1xPhospho [S]; 1xiTRAQ4plex [N-Term]	Q8BWP5	Q8BWP5 [231-243]	1.57	0.650765
[R].SHSEVELETLALSR.[S]	1xPhospho [S]; 1xiTRAQ4plex [N-Term]	Q8BVZ1	Q8BVZ1 [290-303]	1.221	0.288063
[R].DTASLSTTPSESPR.[A]	1xPhospho [T/S]; 1xiTRAQ4plex [N-Term]	Q8BUV3	Q8BUV3 [259-272]	2.779	1.47457
[K].DSGVASTEDSSSSHITAAALAAK.[I]	1xPhospho [S/T]; 1xiTRAQ4plex [D/K]	Q8BUV3	Q8BUV3 [221-243]	1.3	0.378512
[K].GAPADHGPEGSGGERHSDTDSDRR.[E]	2xPhospho [S/T]; 1xiTRAQ4plex [N-Term]	Q8BU14	Q8BU14 [325-348]	1.822	0.865523
[K].KEETPGTPK.[K]	1xPhospho [T7]; iTRAQ4plex [K]	Q8BU14	Q8BU14 [152-160]	1.379	0.463622
[K].GAPADHGPEGSGGER.[H]	1xPhospho [S11]; 1xiTRAQ4plex [N-Term]	Q8BU14	Q8BU14 [325-339]	1.336	0.41792
[K].GAPADHGPEGSGGERHSDTDSDR.[R]	1xPhospho [T/S]; 1xiTRAQ4plex [N-Term]	Q8BU14	Q8BU14 [325-347]	1.3	0.378512
[R].SLSYSPVER.[R]	1xPhospho [S1]; 1xiTRAQ4plex [N-Term]	Q8BTI8	Q8BTI8 [2644-2652]	2.599	1.37796
[K].SGTPPRPGSVTNMQADECTATPQR.[Q]	1xPhospho [T/S]; 1xiTRAQ4plex [N-Term]; 1xCarbamidomethyl [C18]	Q8BTI8	Q8BTI8 [821-844]	1.991	0.993493
[R].RQPSPQPSPR.[D]	1xPhospho [S4]; 1xiTRAQ4plex [N-Term]	Q8BTI8	Q8BTI8 [2653-2662]	1.436	0.522056
[R].TPPVALSSSR.[M]	1xPhospho [T1]; 1xiTRAQ4plex [N-Term]	Q8BTI8	Q8BTI8 [2056-2065]	1.344	0.426533
[R].SRTPPSAPSQSR.[M]	1xPhospho [T/S]; 1xiTRAQ4plex [N-Term]	Q8BTI8	Q8BTI8 [2360-2371]	1.318	0.39835
[K].SEQPLSQVLPSLSPEHK.[E]	1xPhospho [S]; 1xiTRAQ4plex [N-Term]	Q8BTI8	Q8BTI8 [1204-1220]	1.312	0.391768
[K].SMLQTPPDQNLSGSK.[S]	1xOxidation [M2]; 1xPhospho [T/S]; 1xiTRAQ4plex [S/K]	Q8BTI8	Q8BTI8 [969-983]	1.283	0.359521
[R].TSPLMLDR.[A]	1xPhospho [T1]; 1xiTRAQ4plex [N-Term]	Q8BTI8	Q8BTI8 [2350-2357]	1.27	0.344828
[R].SGSSQELDGKPSASPQER.[S]	1xPhospho [S]; 1xiTRAQ4plex [S/K]	Q8BTI8	Q8BTI8 [1495-1512]	1.231	0.299831
[K].SAVRPSPSPER.[S]	2xPhospho [S6; S8]; 1xiTRAQ4plex [N-Term]	Q8BTI8	Q8BTI8 [344-354]	1.228	0.296311
[K].SEQPLSQVLPSLSPEHK.[E]	1xPhospho [S]; 1xiTRAQ4plex [S/K]	Q8BTI8	Q8BTI8 [1204-1220]	1.211	0.276199
[R].RSSSELSPEVVEK.[V]	1xPhospho [S]; 1xiTRAQ4plex [R/K]	Q8BTI8	Q8BTI8 [1337-1349]	1.203	0.266637
[K].FGSLTLPEESHSAQGASVVFQR.[R]	1xPhospho [S/T]; 1xiTRAQ4plex [N-Term]	Q8BSE0	Q8BSE0 [49-70]	1.552	0.634129
[K].ESLSPSVR.[E]	1xPhospho [S2]; 1xiTRAQ4plex [N-Term]	Q8BRN9	Q8BRN9 [517-524]	1.762	0.817214
[R].VNLEESTGVENSPAGARPK.[R]	1xPhospho [T/S]; 1xiTRAQ4plex [V/K]	Q8BRF7	Q8BRF7 [289-307]	1.26	0.333424
[K].GFYIYQEGSK.[N]	1xPhospho [S9]; 1xiTRAQ4plex [N-Term]	Q8BMS1	Q8BMS1 [635-644]	1.547	0.629473
[K].GVDLLLEGVQGESSPTRR.[E]	1xPhospho [T/S]; 1xiTRAQ4plex [N-Term]	Q8BLK9	Q8BLK9 [268-285]	1.256	0.328836
[K].SSSTGNLLDK.[D]	1xPhospho [S/T]; 1xiTRAQ4plex [S/K]	Q8BKX1	Q8BKX1 [453-462]	2.22	1.15056
[R].SVENLPECGITHEQR.[A]	1xPhospho [S1]; 1xiTRAQ4plex [N-Term]; 1xCarbamidomethyl [C8]	Q8BKC8	Q8BKC8 [428-442]	1.347	0.42975
[K].IQELKGSQER.[H]	1xPhospho [S7]; 1xiTRAQ4plex [N-Term]	Q8BK48	Q8BK48 [546-555]	1.7	0.765535
[K].IQELKGSQER.[H]	1xPhospho [S7]; 1xiTRAQ4plex [I/K]	Q8BK48	Q8BK48 [546-555]	1.419	0.504875
[K].ATISDEEIER.[Q]	1xPhospho [T/S]; 1xiTRAQ4plex [N-Term]	Q8BJF9	Q8BJF9 [196-205]	1.205	0.269033
[R].DLVQPDKPASPK.[F]	1xPhospho [S10]; iTRAQ4plex [D]	Q8BJ05	Q8BJ05 [506-517]	1.54	0.62293
[R].SGDALTTVVVK.[Q]	1xPhospho [S1]; 1xiTRAQ4plex [S/K]	Q8BIZ6	Q8BIZ6 [18-28]	1.415	0.500802
[K].AEPYVASEYK.[T]	1xPhospho [S7]; 1xiTRAQ4plex [N-Term]	Q8BIK4-2	Q8BIK4-2 [930-939]	1.222	0.289244
[K].TGFPEEESREDGTDAEQAR.[A]	1xPhospho [T1]; 1xiTRAQ4plex [N-Term]	Q8BI84	Q8BI84 [652-670]	1.824	0.867106
[R].DETAAQTPGSGEAVLSK.[N]	1xPhospho [T/S]; 1xiTRAQ4plex [D/K]	Q8BI84	Q8BI84 [811-827]	1.491	0.57628
[R].LSFQHDPETSVLILR.[K]	1xPhospho [S2]; 1xiTRAQ4plex [N-Term]	Q8BHN3-2	Q8BHN3-2 [937-951]	2.586	1.37072
[K].LVEQANSPK.[H]	1xPhospho [S7]; 1xiTRAQ4plex [N-Term]	Q8BHJ9	Q8BHJ9 [209-217]	1.199	0.261832
[K].AQFGQPEILLGTIPGAGGTQR.[L]	1xPhospho [T]; 1xiTRAQ4plex [N-Term]	Q8BH95	Q8BH95 [158-178]	1.215	0.280956
[R].VGEALVSHPEVPLISFTGSQPTAER.[I]	1xPhospho [S/T]; 1xiTRAQ4plex [N-Term]	Q8BH00	Q8BH00 [214-238]	1.242	0.312665
[R].KPSPSASPTVR.[K]	1xPhospho [S3]; 1xiTRAQ4plex [K]	Q8BGT6	Q8BGT6 [645-655]	2.034	1.02432
[R].SSSLGSYDDEQEDLTPVQLTR.[R]	1xPhospho [Y/S/T]; 1xiTRAQ4plex [N-Term]	Q8BGI4	Q8BGI4 [320-340]	1.587	0.666302
[R].TGSESSQTGASATSGR.[N]	1xPhospho [T1]; 1xiTRAQ4plex [N-Term]	Q8BGD9	Q8BGD9 [420-435]	2.85	1.51096
[K].SLENETLNK.[E]	1xPhospho [S1]; 1xiTRAQ4plex [S/K]	Q8BGD9	Q8BGD9 [445-453]	1.491	0.57628
[R].SQSSDTEQPSPTSGGGK.[V]	1xPhospho [S/T]; 1xiTRAQ4plex [S/K]	Q8BGD9	Q8BGD9 [495-511]	1.312	0.391768
[K].SLENETLNK.[E]	1xPhospho [S1]; 1xiTRAQ4plex [K9]	Q8BGD9	Q8BGD9 [445-453]	1.218	0.284514
[R].SSGSPYGGGYGSGGGSGGYGSR.[R]	1xPhospho [Y/S]; 1xiTRAQ4plex [N-Term]	Q8BG05	Q8BG05 [356-377]	1.482	0.567545
[K].SEESLTSLHAVDGDSK.[L]	1xPhospho [S/T]; 1xiTRAQ4plex [S/K]	Q811P8	Q811P8 [706-721]	1.239	0.309176
[K].DQSEQETSDADQHVTSNASDSESSYR.[G]	1xPhospho [T/S]; 1xiTRAQ4plex [N-Term]	Q811D0-3	Q811D0-3 [692-717]	2.038	1.02715
[K].HVTSNASDSESSYR.[G]	1xPhospho [S/T]; 1xiTRAQ4plex [N-Term]	Q811D0	Q811D0 [682-695]	1.529	0.612588
[R].LCSSSSSDTSPR.[S]	1xPhospho [S]; 1xiTRAQ4plex [N-Term]; 1xCarbamidomethyl [C2]	Q80YV2	Q80YV2 [404-415]	1.507	0.591679
[R].SMGTGDSAGVEVPSSPLRR.[T]	1xOxidation [M2]; 1xPhospho [S14]; 1xiTRAQ4plex [N-Term]	Q80YV2	Q80YV2 [380-398]	1.399	0.484396
[R].SWESSSPVDRPELEAASPTTR.[S]	1xPhospho [S1]; 1xiTRAQ4plex [N-Term]	Q80YV2	Q80YV2 [353-373]	1.249	0.320773
[K].EEDEEAESPPEK.[K]	1xPhospho [S8]; 1xiTRAQ4plex [N-Term]	Q80XU3	Q80XU3 [207-218]	2.442	1.28806
[K].DDSHSAEDSEDEK.[D]	1xPhospho [S]; 1xiTRAQ4plex [D/K]	Q80XU3	Q80XU3 [71-83]	2.073	1.05172
[K].ATVTPSPVK.[G]	1xPhospho [S/T]; 1xiTRAQ4plex [A/K]	Q80XU3	Q80XU3 [176-184]	1.5	0.584963
[K].SSPVCSTAPVETEPK.[L]	1xPhospho [S]; 1xiTRAQ4plex [S/K]; 1xCarbamidomethyl [C5]	Q80XK6	Q80XK6 [239-253]	1.665	0.735522
[R].TSSPTSLPPLAR.[S]	1xPhospho [T/S]; 1xiTRAQ4plex [N-Term]	Q80XI3-3	Q80XI3-3 [276-287]	1.296	0.374066
[K].DERSPQNLSHAVEEALK.[T]	1xPhospho [S]; 1xiTRAQ4plex [D/K]	Q80X82	Q80X82 [1253-1269]	1.246	0.317304
[K].EAGLSQSHDDLSNTTATPSVR.[K]	1xPhospho [S]; 1xiTRAQ4plex [N-Term]	Q80X80	Q80X80 [656-676]	1.776	0.828632
[R].SDISERPSVDDVESETGSTGALETR.[S]	1xPhospho [T/S]; 1xiTRAQ4plex [N-Term]	Q80X80	Q80X80 [606-630]	1.403	0.488515
[R].RYPSSISSSPQK.[D]	1xPhospho [S]; 1xiTRAQ4plex [R/K]	Q80X50-5	Q80X50-5 [626-637]	1.406	0.491597
[K].SETNWESPK.[Q]	1xPhospho [S7]; 1xiTRAQ4plex [N-Term]	Q80WJ7	Q80WJ7 [559-567]	1.808	0.854395
[K].SETNWESPK.[Q]	1xPhospho [S7]; 1xiTRAQ4plex [S/K]	Q80WJ7	Q80WJ7 [559-567]	1.561	0.642471
[K].GAYVPSSPTR.[L]	1xPhospho [S]; 1xiTRAQ4plex [N-Term]	Q80W47	Q80W47 [389-398]	1.209	0.273814
[R].LLKPGEEPSEYTDEEDTK.[D]	1xPhospho [S9]; 1xiTRAQ4plex [N-Term]	Q80UU9	Q80UU9 [194-211]	4.508	2.17249
[R].LLKPGEEPSEYTDEEDTK.[D]	1xPhospho [Y/T/S]; iTRAQ4plex [K]	Q80UU9	Q80UU9 [194-211]	1.428	0.513996
[R].LLKPGEEPSEYTDEEDTK.[D]	1xPhospho [Y/T/S]; iTRAQ4plex [L]	Q80UU9	Q80UU9 [194-211]	1.385	0.469886
[K].LSTLGSGGESGGDGSPGGAGATAAR.[S]	1xPhospho [S/T]; 1xiTRAQ4plex [N-Term]	Q80UU9	Q80UU9 [10-34]	1.277	0.352759
[K].KTSLSDSTTSAYPGDAGK.[T]	1xPhospho [T/S/Y]; iTRAQ4plex [K]	Q80UJ7	Q80UJ7 [534-551]	1.759	0.814755
[R].NSLESISSIDR.[E]	1xPhospho [S2]; 1xiTRAQ4plex [N-Term]	Q80U72-4	Q80U72-4 [1184-1194]	1.477	0.56267
[R].SHSDTNIASR.[G]	1xPhospho [S1]; 1xiTRAQ4plex [N-Term]	Q80U62	Q80U62 [410-419]	1.234	0.303342
[K].HEDGTQSDSEDPLAK.[T]	1xPhospho [S/T]; 1xiTRAQ4plex [H/K]	Q80U49	Q80U49 [354-368]	1.234	0.303342
[K].TQEISRPNSPSEGEGESSDSR.[S]	1xPhospho [S/T]; 1xiTRAQ4plex [N-Term]	Q80TZ9	Q80TZ9 [671-691]	1.301	0.379621
[R].TVSDNSLSSSK.[E]	1xPhospho [T/S]; 1xiTRAQ4plex [T/K]	Q80TY0	Q80TY0 [294-304]	2.574	1.36401
[K].HRYSDFHDLHEK.[L]	1xPhospho [Y/S]; 1xiTRAQ4plex [H/K]	Q80TM9	Q80TM9 [49-60]	1.372	0.45628
[K].NTVDLVNTHHLHSSSDDEDDR.[L]	1xPhospho [S/T]; 1xiTRAQ4plex [N-Term]	Q7TSI3	Q7TSI3 [517-537]	1.471	0.556797
[K].NTVDLVNTHHLHSSSDDEDDRLK.[E]	1xPhospho [S]; 1xiTRAQ4plex [N-Term]	Q7TSI3	Q7TSI3 [517-539]	1.331	0.412511
[R].GSETGSETHESDLAPSDK.[E]	1xPhospho [T/S]; 1xiTRAQ4plex [G/K]	Q7TSC1	Q7TSC1 [1103-1120]	1.303	0.381837
[R].ESPSLVSR.[E]	1xPhospho [S2]; 1xiTRAQ4plex [N-Term]	Q7TQH0-2	Q7TQH0-2 [336-343]	3.39	1.76129
[R].SQSESSDEVTELDLSHGK.[K]	1xPhospho [S/T]; 1xiTRAQ4plex [S/K]	Q7TPS5	Q7TPS5 [657-674]	1.756	0.812293
[K].DLDLLASVPSPSSVSR.[K]	1xPhospho [S]; 1xiTRAQ4plex [N-Term]	Q7TN29	Q7TN29 [210-225]	2.413	1.27083
[R].GSGTASDDEFENLR.[I]	1xPhospho [S/T]; 1xiTRAQ4plex [N-Term]	Q7TMY8	Q7TMY8 [1902-1915]	1.342	0.424385
[K].RPASDDECPGDSK.[V]	1xPhospho [S4]; 1xiTRAQ4plex [R/K]; 1xCarbamidomethyl [C8]	Q7TMI3	Q7TMI3 [665-677]	1.408	0.493647
[R].ATTLSNAVSSLASTGLSLTK.[V]	1xPhospho [S/T]; 1xiTRAQ4plex [A/K]	Q7M6Y3	Q7M6Y3 [299-318]	1.252	0.324235
[R].SMVQFIGR.[E]	1xOxidation [M2]; 1xPhospho [S1]; 1xiTRAQ4plex [N-Term]	Q791V5	Q791V5 [148-155]	1.264	0.337996
[R].EFITGDVEPTDAESAWHSENEEEDK.[L]	1xPhospho [T/S]; 1xiTRAQ4plex [N-Term]	Q78ZA7	Q78ZA7 [108-132]	2.34	1.22651
[R].ADDADEFGYSR.[-]	1xPhospho [S/Y]; 1xiTRAQ4plex [N-Term]	Q78PY7	Q78PY7 [900-910]	1.259	0.332278
[R].SLGGAVGSASGGR.[A]	1xPhospho [S1]; 1xiTRAQ4plex [N-Term]	Q71FD5	Q71FD5 [75-87]	1.561	0.642471
[R].SLPTTVPESPNYR.[N]	1xPhospho [T/S]; 1xiTRAQ4plex [N-Term]	Q6ZQ58	Q6ZQ58 [743-755]	2.179	1.12367
[R].DGAERESPRPPAAAEAPAGSDGEDGGRR.[D]	1xPhospho [S7]; 1xiTRAQ4plex [N-Term]	Q6ZQ58	Q6ZQ58 [62-89]	1.757	0.813114
[K].ETESAPGSPRAVTPVPTK.[T]	1xPhospho [T/S]; 1xiTRAQ4plex [E/K]	Q6ZQ58	Q6ZQ58 [491-508]	1.3	0.378512
[R].ALEEGDGSVSGSSPR.[S]	1xPhospho [S]; 1xiTRAQ4plex [N-Term]	Q6ZQ03	Q6ZQ03 [428-442]	2.123	1.0861
[K].TSSSSPLSSPSK.[S]	1xPhospho [S/T]; 1xiTRAQ4plex [T/K]	Q6ZPJ0	Q6ZPJ0 [157-168]	5.118	2.35558
[R].HSSPSGHLSHSR.[S]	1xPhospho [S2]; 1xiTRAQ4plex [N-Term]	Q6ZPJ0	Q6ZPJ0 [735-746]	1.9	0.925999
[R].VSPEVGSADVASIAQK.[E]	1xPhospho [S2]; 1xiTRAQ4plex [K16]	Q6PGL7	Q6PGL7 [746-761]	1.478	0.563646
[K].YGLQDSDEEEEEHPPK.[T]	1xPhospho [S6]; 1xiTRAQ4plex [Y/K]	Q6PFD9	Q6PFD9 [883-898]	1.66	0.731183
[R].SDSEGSDYTPGK.[K]	1xPhospho [S/Y/T]; 1xiTRAQ4plex [K12]	Q6PDQ2	Q6PDQ2 [96-107]	2.166	1.11503
[K].SSTGSPTSPINAEK.[L]	1xPhospho [T/S]; 1xiTRAQ4plex [S/K]	Q6PDN3	Q6PDN3 [1794-1807]	1.352	0.435095
[R].SPSPSPTPEAK.[K]	2xPhospho [S1; S3]; 1xiTRAQ4plex [S/K]	Q6PDG5	Q6PDG5 [302-312]	2.024	1.01721
[R].DLSSSPPGPYGQEMYVFR.[S]	1xPhospho [S]; 1xiTRAQ4plex [N-Term]	Q6PAM0	Q6PAM0 [179-196]	1.625	0.70044
[R].DLSSSPPGPYGQEMYVFR.[S]	1xOxidation [M14]; 1xPhospho [S]; 1xiTRAQ4plex [N-Term]	Q6PAM0	Q6PAM0 [179-196]	1.384	0.468844
[K].SNSLSEQLTVNSNPDTVK.[A]	1xPhospho [S5]; 1xiTRAQ4plex [S/K]	Q6P9Q6-2	Q6P9Q6-2 [342-359]	1.424	0.509949
[R].SLEGGGCPVR.[A]	1xPhospho [S1]; 1xiTRAQ4plex [N-Term]; 1xCarbamidomethyl [C7]	Q6P9Q4	Q6P9Q4 [370-379]	1.691	0.757877
[R].EATLPPVSPPK.[A]	1xPhospho [S8]; 1xiTRAQ4plex [N-Term]	Q6NZJ6	Q6NZJ6 [1224-1234]	1.208	0.27262
[R].EATLPPVSPPK.[A]	1xPhospho [S8]; 1xiTRAQ4plex [E/K]	Q6NZJ6	Q6NZJ6 [1224-1234]	1.203	0.266637
[R].SDSDSSTLAK.[K]	1xPhospho [S]; 1xiTRAQ4plex [S/K]	Q6NXJ0	Q6NXJ0 [1015-1024]	1.777	0.829444
[K].SFNYSPSSSTSEVSSTSASK.[A]	1xPhospho [S/T/Y]; 1xiTRAQ4plex [S/K]	Q6NXI6	Q6NXI6 [608-627]	1.23	0.298658
[R].VSPSPSQESLSSSK.[S]	1xPhospho [S]; 1xiTRAQ4plex [K14]	Q6NVE8	Q6NVE8 [562-575]	2.323	1.21599
[K].EAENTANQAGNESPVQELR.[Q]	1xPhospho [S/T]; 1xiTRAQ4plex [N-Term]	Q6NVE8	Q6NVE8 [38-56]	1.796	0.844787
[R].SASATSLTLSR.[C]	1xPhospho [S1]; 1xiTRAQ4plex [N-Term]	Q6KAU8	Q6KAU8 [280-290]	2.489	1.31557
[K].EEPLSEEEPCTSTAVPSPEK.[K]	1xPhospho [S/T]; 1xCarbamidomethyl [C10]; 1xiTRAQ4plex [K/E]	Q6DFW4	Q6DFW4 [505-524]	1.983	0.987685
[K].EEPLSEEEPCTSTAVPSPEK.[K]	1xPhospho [T/S]; 1xiTRAQ4plex [E/K]; 1xCarbamidomethyl [C10]	Q6DFW4	Q6DFW4 [505-524]	1.254	0.326537
[R].KGSSSEVFSDAAR.[E]	1xPhospho [S]; 1xiTRAQ4plex [K]	Q6DFV3	Q6DFV3 [915-927]	1.301	0.379621
[K].SPTAPSPQAYSETK.[K]	1xPhospho [S/T]; 1xiTRAQ4plex [S/K]	Q6AW69	Q6AW69 [257-270]	1.47	0.555816
[K].FGSADNIPNLK.[D]	1xPhospho [S3]; 1xiTRAQ4plex [K11]	Q69ZZ6	Q69ZZ6 [376-386]	1.278	0.353888
[R].FSSGGEEEDFDR.[S]	1xPhospho [S2]; 1xiTRAQ4plex [N-Term]	Q69ZX8	Q69ZX8 [501-512]	1.522	0.605968
[R].ASSPGYIDSPTYSR.[Q]	1xPhospho [S]; 1xiTRAQ4plex [N-Term]	Q69ZX8	Q69ZX8 [371-384]	1.218	0.284514
[K].GPSGTVSEAQLAR.[R]	1xPhospho [S3]; 1xiTRAQ4plex [N-Term]	Q69ZN7	Q69ZN7 [168-180]	1.222	0.289244
[K].EHATVEDEERDPSPVAGPALPPNYR.[S]	1xPhospho [S13]; 1xiTRAQ4plex [N-Term]	Q69ZC8	Q69ZC8 [16-40]	1.376	0.46048
[K].HVILSGSAEVISNEGGR.[F]	1xPhospho [S]; 1xiTRAQ4plex [N-Term]	Q69Z38	Q69Z38 [209-225]	1.306	0.385155
[R].SPSIDSIQK.[D]	1xPhospho [S1]; 1xiTRAQ4plex [S/K]	Q68FH0	Q68FH0 [509-517]	1.414	0.499782
[R].GQGASPVAMQK.[A]	1xOxidation [M9]; 1xPhospho [S5]; 1xiTRAQ4plex [N-Term]	Q64727	Q64727 [342-352]	2.72	1.44361
[R].TEQLTDSTEISLLPSDIDR.[Y]	1xPhospho [T/S]; 1xiTRAQ4plex [N-Term]	Q64521	Q64521 [609-627]	1.406	0.491597
[R].NPWSDDESK.[S]	1xPhospho [S4]; 1xiTRAQ4plex [N/K]	Q64511	Q64511 [1321-1329]	1.25	0.321928
[K].VLQATVVAVGSGGK.[G]	1xPhospho [S11]; 1xiTRAQ4plex [N-Term]	Q64433	Q64433 [41-54]	1.772	0.825379
[R].HQGSLYSLFPDHSVK.[K]	1xPhospho [S/Y]; 1xiTRAQ4plex [K/H]	Q64374	Q64374 [130-144]	1.468	0.553852
[R].SRLTPTTPESSSTGTEDK.[S]	1xPhospho [T/S]; 1xiTRAQ4plex [S/K]	Q64337	Q64337 [266-283]	1.884	0.913799
[R].GRLSPVPVPR.[A]	1xPhospho [S4]; 1xiTRAQ4plex [N-Term]	Q64012	Q64012 [132-141]	1.991	0.993493
[R].LPAPQEDTASEAGTPQGEVQTR.[D]	1xPhospho [T/S]; 1xiTRAQ4plex [N-Term]	Q64012	Q64012 [261-282]	1.377	0.461529
[R].DSSTSPGDYVLSVSENSR.[V]	1xPhospho [S/T/Y]; 1xiTRAQ4plex [N-Term]	Q64010	Q64010 [39-56]	1.405	0.49057
[K].SLEETLHNVDLSSDDELPR.[D]	1xPhospho [S/T]; 1xiTRAQ4plex [N-Term]	Q63918	Q63918 [192-210]	1.369	0.453122
[K].TYSISHTLEDLDR.[E]	1xPhospho [Y/T]; 1xiTRAQ4plex [N-Term]	Q62452	Q62452 [74-86]	1.278	0.353888
[R].TASGSSVTSLEGTR.[S]	1xPhospho [T/S]; 1xiTRAQ4plex [N-Term]	Q62433	Q62433 [328-341]	1.332	0.413594
[K].TPVDYIDLPYSSSPSR.[S]	1xPhospho [Y/S/T]; 1xiTRAQ4plex [N-Term]	Q62417	Q62417 [1189-1204]	2.324	1.21661
[R].GTPSSSPVSPQESPK.[H]	1xPhospho [T/S]; 1xiTRAQ4plex [G/K]	Q62417	Q62417 [50-64]	1.581	0.660837
[R].SGEGEVSGLLR.[K]	1xPhospho [S1]; 1xiTRAQ4plex [N-Term]	Q62318	Q62318 [473-483]	1.376	0.46048
[M].AASAAATAAASAATAASAASGSPGSGEGSAGGEK.[R]	1xPhospho [S/T]; 1xiTRAQ4plex [K34]; 1xAcetyl [N-Term]	Q62318	Q62318 [2-35]	1.199	0.261832
[K].VPGPSSSENQEGTLTDSMK.[N]	1xOxidation [M18]; 1xPhospho [S/T]; 1xiTRAQ4plex [N-Term]	Q62313	Q62313 [262-280]	2.182	1.12565
[K].TESGETLAGDSDFSLKPEK.[G]	1xPhospho [S/T]; 1xiTRAQ4plex [K]	Q62313	Q62313 [208-226]	1.602	0.679874
[R].AQTLPTSVVTITSESSPGK.[R]	1xPhospho [T/S]; 1xiTRAQ4plex [N-Term]	Q62261	Q62261 [2325-2343]	1.283	0.359521
[R].TPSSEEISPTK.[F]	1xPhospho [T/S]; 1xiTRAQ4plex [T/K]	Q62172	Q62172 [27-37]	1.284	0.360645
[R].FVSEGDGGR.[L]	1xPhospho [S3]; 1xiTRAQ4plex [N-Term]	Q61823	Q61823 [455-463]	1.662	0.73292
[K].TELSPRPGAAGR.[E]	1xPhospho [S4]; 1xiTRAQ4plex [N-Term]	Q61749-2	Q61749-2 [38-49]	1.282	0.358396
[R].SLPEESGEETDTVDPVTLYSYK.[V]	1xPhospho [T/S]; 1xiTRAQ4plex [S/K]	Q61703	Q61703 [55-76]	1.688	0.755315
[K].FAAEHTIFASNTSSLQITNIANATTR.[Q]	1xPhospho [T/S]; 1xiTRAQ4plex [N-Term]	Q61425	Q61425 [137-162]	1.585	0.664483
[K].TLSCLSTSTDAASVVHSTDLVVEAIVENLK.[L]	1xPhospho [T/S]; 1xiTRAQ4plex [T/K]; 1xCarbamidomethyl [C4]	Q61425	Q61425 [96-125]	1.427	0.512985
[R].RPSLPCISR.[E]	1xPhospho [S3]; 1xiTRAQ4plex [N-Term]; 1xCarbamidomethyl [C6]	Q61409	Q61409 [294-302]	1.324	0.404903
[R].SSCVSLGESAAGYYGSGK.[M]	1xPhospho [S]; 1xiTRAQ4plex [S/K]; 1xCarbamidomethyl [C3]	Q61409	Q61409 [273-290]	1.255	0.327687
[R].GSVSDEEMMELR.[E]	2xOxidation [M8; M9]; 1xPhospho [S2]; 1xiTRAQ4plex [N-Term]	Q61233	Q61233 [4-15]	1.378	0.462576
[R].GSVSDEEMMELR.[E]	1xOxidation [M]; 1xPhospho [S2]; 1xiTRAQ4plex [N-Term]	Q61233	Q61233 [4-15]	1.375	0.459432
[R].GSVSDEEMMELR.[E]	1xPhospho [S2]; 1xiTRAQ4plex [N-Term]	Q61233	Q61233 [4-15]	1.329	0.410341
[K].SLEIIGAPFSK.[G]	1xPhospho [S10]; 1xiTRAQ4plex [N-Term]	Q61176	Q61176 [7-17]	1.338	0.420078
[K].LDSPTLSR.[A]	1xPhospho [S3]; 1xiTRAQ4plex [N-Term]	Q61165	Q61165 [695-702]	1.227	0.295135
[R].SSQQAASHVAPK.[E]	1xPhospho [S]; 1xiTRAQ4plex [S/K]	Q61147	Q61147 [496-507]	1.807	0.853597
[K].TESSTVVPTLPGEVR.[T]	1xPhospho [S/T]; 1xiTRAQ4plex [N-Term]	Q61147	Q61147 [836-850]	1.269	0.343692
[K].TVYLQSALSSSSSAEK.[F]	1xPhospho [S]; 1xiTRAQ4plex [N-Term]	Q61070	Q61070 [308-323]	1.586	0.665393
[K].ATSPPHLDGTSNPESTVPEK.[K]	1xPhospho [T/S]; 1xiTRAQ4plex [N-Term]	Q60953	Q60953 [526-545]	1.845	0.883621
[K].VPAPPGSPCR.[Q]	1xPhospho [S7]; 1xiTRAQ4plex [N-Term]; 1xCarbamidomethyl [C9]	Q60953	Q60953 [11-20]	1.293	0.370722
[K].ATSPPHLDGTSNPESTVPEK.[K]	1xPhospho [S/T]; 1xiTRAQ4plex [A/K]	Q60953	Q60953 [526-545]	1.24	0.31034
[K].ESDPFHSSSSDDFFK.[K]	1xPhospho [S]; 1xiTRAQ4plex [E/K]	Q60902	Q60902 [663-677]	1.24	0.31034
[K].GGGALVENTTTGLSR.[D]	1xPhospho [S/T]; 1xiTRAQ4plex [N-Term]	Q60866	Q60866 [91-105]	1.302	0.380729
[R].IYSSDSDEGSEEDK.[A]	1xPhospho [Y/S]; 1xiTRAQ4plex [I/K]	Q5XJE5	Q5XJE5 [606-619]	1.338	0.420078
[K].MQNSDDERPQVSDEDGR.[R]	1xOxidation [M1]; 1xPhospho [S4]; 1xiTRAQ4plex [N-Term]	Q5XJE5	Q5XJE5 [244-260]	1.301	0.379621
[R].STRSSEDEKPGDESSQQTGHTIVCAHQDR.[N]	1xPhospho [S/T]; 1xiTRAQ4plex [S/K]; 1xCarbamidomethyl [C24]	Q5XG73	Q5XG73 [249-277]	1.317	0.397255
[K].AESSDSGAESEEEEAQEELK.[G]	1xPhospho [S]; 1xiTRAQ4plex [A/K]	Q5XG73	Q5XG73 [182-201]	1.213	0.27858
[R].SDSDSSTLSK.[K]	1xPhospho [S]; 1xiTRAQ4plex [S/K]	Q5SXA9	Q5SXA9 [937-946]	1.974	0.981122
[R].SSMSGLHLVK.[Q]	1xOxidation [M3]; 1xPhospho [S]; 1xiTRAQ4plex [S/K]	Q5SWU9-2	Q5SWU9-2 [114-123]	5.221	2.38433
[R].SSMSGLHLVK.[Q]	1xOxidation [M3]; 1xPhospho [S]; 1xiTRAQ4plex [S/K]	Q5SWU9-2	Q5SWU9-2 [114-123]	3.243	1.69733
[R].SSMSGLHLVK.[Q]	1xPhospho [S]; 1xiTRAQ4plex [K/S]	Q5SWU9-2	Q5SWU9-2 [114-123]	3.051	1.60928
[R].FIIGSVSEDNSEDEISNLVK.[L]	1xPhospho [S]; 1xiTRAQ4plex [F/K]	Q5SWU9-2	Q5SWU9-2 [57-76]	2.592	1.37407
[R].SQETSCPSPASSVASHETPK.[E]	1xPhospho [S8]; 1xiTRAQ4plex [N-Term]; 1xCarbamidomethyl [C6]	Q5SV85	Q5SV85 [991-1010]	3.057	1.61212
[R].SQETSCPSPASSVASHETPK.[E]	1xPhospho [S]; 1xiTRAQ4plex [S/K]; 1xCarbamidomethyl [C6]	Q5SV85	Q5SV85 [991-1010]	1.717	0.77989
[K].EFESGDFQDFTR.[Q]	1xPhospho [S4]; 1xiTRAQ4plex [N-Term]	Q5SV85	Q5SV85 [971-982]	1.668	0.738119
[K].SASDTGIPSSPQGMPATSSPDHGDHTLSVSSDSGHSTASAR.[T]	1xOxidation [M14]; 1xPhospho [T/S]; 1xiTRAQ4plex [N-Term]	Q5SSZ5	Q5SSZ5 [361-401]	1.576	0.656268
[R].TSSVVEEHFQGSASPTEAATPAAGDR.[S]	1xPhospho [S]; 1xiTRAQ4plex [N-Term]	Q5SSH7	Q5SSH7 [1462-1487]	3.178	1.66812
[R].SMEETRPVPTVK.[E]	1xPhospho [S1]; 1xiTRAQ4plex [S/K]	Q5SSH7	Q5SSH7 [1538-1549]	1.827	0.869477
[M].ASSHSSSPVPQGSSSDVFFK.[K]	1xPhospho [S]; 1xiTRAQ4plex [K20]; 1xAcetyl [N-Term]	Q5SPW0	Q5SPW0 [2-21]	1.495	0.580145
[R].VLSPSGQVEER.[K]	1xPhospho [S3]; 1xiTRAQ4plex [N-Term]	Q5ND52	Q5ND52 [40-50]	1.216	0.282143
[R].TSCGSPNYAAPEVISGR.[L]	1xPhospho [T/S]; 1xiTRAQ4plex [N-Term]; 1xCarbamidomethyl [C3]	Q5EG47	Q5EG47 [183-199]	1.306	0.385155
[R].SSSAEFSAAAAPGSALVR.[S]	1xPhospho [S]; 1xiTRAQ4plex [N-Term]	Q5DU37	Q5DU37 [1752-1769]	2.263	1.17824
[R].SPILVTVVR.[A]	1xPhospho [S1]; 1xiTRAQ4plex [N-Term]	Q5DTT3	Q5DTT3 [1990-1998]	1.346	0.428678
[R].TPSQEGCQDLTQEQR.[D]	1xPhospho [S/T]; 1xiTRAQ4plex [N-Term]; 1xCarbamidomethyl [C7]	Q5BL07	Q5BL07 [1180-1194]	1.419	0.504875
[R].TLVHSSSDGHIDPQHTAGK.[Q]	1xPhospho [S]; 1xiTRAQ4plex [T/K]	Q571K4	Q571K4 [97-115]	1.315	0.395063
[K].SPPATGSAYGSSQK.[E]	1xPhospho [S1]; 1xiTRAQ4plex [K/S]	Q569Z6	Q569Z6 [320-333]	1.871	0.90381
[K].WAHDKFSGEEGEIEDDESGTENR.[E]	1xPhospho [S7]; 1xiTRAQ4plex [K/W]	Q569Z6	Q569Z6 [918-940]	1.579	0.659011
[K].FSGEEGEIEDDESGTENREEK.[D]	1xPhospho [S13]; 1xiTRAQ4plex [F/K]	Q569Z6	Q569Z6 [923-943]	1.238	0.308011
[R].TASPPPPPK.[R]	1xPhospho [T/S]; 1xiTRAQ4plex [K/T]	Q52KI8	Q52KI8 [633-641]	1.274	0.349365
[K].KHSQTDLVSR.[L]	1xPhospho [S3]; 1xiTRAQ4plex [K]	Q4QQM4	Q4QQM4 [12-21]	1.757	0.813114
[K].SHSPTQNQSLEEHDQVSPSTCSPK.[M]	1xPhospho [S/T]; 1xiTRAQ4plex [S/K]; 1xCarbamidomethyl [C21]	Q3V0C1	Q3V0C1 [177-200]	1.508	0.592636
[R].RGSGDTSISMDTEASIR.[E]	1xOxidation [M10]; 1xPhospho [T/S]; 1xiTRAQ4plex [N-Term]	Q3UZ39	Q3UZ39 [86-102]	1.22	0.286881
[K].TSDANETEDHLESLICK.[V]	1xPhospho [T/S]; 1xiTRAQ4plex [T/K]; 1xCarbamidomethyl [C16]	Q3UYV9	Q3UYV9 [21-37]	1.296	0.374066
[K].SFISSSPSSPSR.[A]	1xPhospho [S]; 1xiTRAQ4plex [N-Term]	Q3UTJ2-5	Q3UTJ2-5 [438-449]	2.305	1.20477
[K].GAEDYPDPPLPHSYSSDR.[I]	1xPhospho [S/Y]; 1xiTRAQ4plex [N-Term]	Q3UTJ2-5	Q3UTJ2-5 [620-637]	1.558	0.639695
[K].SEPAVGPLR.[G]	1xPhospho [S1]; 1xiTRAQ4plex [N-Term]	Q3UTJ2-5	Q3UTJ2-5 [403-411]	1.445	0.531069
[R].VQSSPNLLAAGR.[E]	1xPhospho [S3]; 1xiTRAQ4plex [N-Term]	Q3UTJ2-5	Q3UTJ2-5 [25-36]	1.396	0.481299
[K].DSDQVAQSDGEESPAAEEQLLGER.[I]	1xPhospho [S]; 1xiTRAQ4plex [N-Term]	Q3UPL0	Q3UPL0 [519-542]	1.283	0.359521
[R].IQQQLGEEASPR.[S]	1xPhospho [S10]; 1xiTRAQ4plex [N-Term]	Q3UPH7	Q3UPH7 [950-961]	1.508	0.592636
[R].RASSDLDQASVSPSEEDSESPSESEK.[T]	1xPhospho [S]; 1xiTRAQ4plex [R/K]	Q3UMU9-3	Q3UMU9-3 [172-197]	1.984	0.988412
[R].RPKPERPPSTSSSDSDSDSGEVDR.[I]	1xPhospho [S/T]; 1xiTRAQ4plex [R/K]	Q3UMU9-3	Q3UMU9-3 [302-325]	1.86	0.895303
[R].VMTVTAVTTTATSDR.[M]	1xOxidation [M2]; 1xPhospho [T]; 1xiTRAQ4plex [N-Term]	Q3UMU9-3	Q3UMU9-3 [125-139]	1.542	0.624803
[R].GGSSEELHDSPR.[D]	1xPhospho [S10]; 1xiTRAQ4plex [N-Term]	Q3UMU9-3	Q3UMU9-3 [635-646]	1.389	0.474047
[K].TSDQDFTPEK.[K]	1xPhospho [S/T]; 1xiTRAQ4plex [K10]	Q3UMU9-3	Q3UMU9-3 [198-207]	1.346	0.428678
[R].EQTASAPATPLVSK.[H]	1xPhospho [T/S]; 1xiTRAQ4plex [E/K]	Q3UMF0	Q3UMF0 [296-309]	1.991	0.993493
[R].VESEESGDEEGK.[K]	1xPhospho [S]; 1xiTRAQ4plex [V/K]	Q3UM45	Q3UM45 [22-33]	1.252	0.324235
[R].DSDKESGDAEDEVSCETVR.[M]	1xPhospho [S6]; 1xiTRAQ4plex [N-Term]; 1xCarbamidomethyl [C15]	Q3UJU9	Q3UJU9 [188-206]	1.204	0.267835
[R].DSQDTSAEQSDHDDEVASLASASGGFGSK.[I]	1xPhospho [S/T]; 1xiTRAQ4plex [D/K]	Q3UJB9	Q3UJB9 [875-903]	1.776	0.828632
[R].TRSPDVISSASTALSQDIPEIASEALSR.[G]	1xPhospho [S/T]; 1xiTRAQ4plex [N-Term]	Q3UJB9	Q3UJB9 [731-758]	1.69	0.757023
[R].SVDISLGGSPR.[K]	1xPhospho [S]; 1xiTRAQ4plex [N-Term]	Q3UIL6-2	Q3UIL6-2 [601-611]	1.601	0.678973
[R].HGSPTAPIGAGSPEFTEQGR.[S]	1xPhospho [S/T]; 1xiTRAQ4plex [N-Term]	Q3UIL6-2	Q3UIL6-2 [531-550]	1.308	0.387363
[R].EQGSSGLGSGSSGGGGSSSGLGSGYIGR.[V]	1xPhospho [S]; 1xiTRAQ4plex [N-Term]	Q3UHJ0	Q3UHJ0 [10-37]	1.363	0.446786
[R].SPTNSSEIFTPAHEENVR.[F]	1xPhospho [T/S]; 1xiTRAQ4plex [N-Term]	Q3UGS4	Q3UGS4 [21-38]	1.227	0.295135
[R].LPGETDGQSE.[-]	1xPhospho [S9]; 1xiTRAQ4plex [N-Term]	Q3UFF7	Q3UFF7 [230-239]	1.215	0.280956
[R].RFSGTLLLPPLSSR.[L]	1xPhospho [T/S]; 1xiTRAQ4plex [N-Term]	Q3UEI1	Q3UEI1 [38-51]	1.567	0.648005
[R].SVSASHEGDVK.[E]	1xPhospho [S]; 1xiTRAQ4plex [S/K]	Q3U9G9	Q3U9G9 [101-111]	1.906	0.930548
[R].SSSVPYPFQVNLLHNSEGR.[Q]	1xPhospho [S/Y]; 1xiTRAQ4plex [N-Term]	Q3U5C8	Q3U5C8 [580-598]	1.492	0.577248
[K].VQISPDSGGLPER.[S]	1xPhospho [S4]; 1xiTRAQ4plex [N-Term]	Q3U0V1	Q3U0V1 [179-191]	1.274	0.349365
[R].DEGGSPEGASPSTASEVEEEK.[S]	1xPhospho [S/T]; 1xiTRAQ4plex [D/K]	Q3TRM4	Q3TRM4 [1315-1335]	1.65	0.722466
[R].STTPTSSPFR.[A]	1xPhospho [S/T]; 1xiTRAQ4plex [N-Term]	Q3TLH4	Q3TLH4 [2632-2641]	1.43	0.516015
[K].GTSRPGTPSAEAASTSSTLR.[A]	1xPhospho [S/T]; 1xiTRAQ4plex [N-Term]	Q3THK3	Q3THK3 [383-402]	2.541	1.3454
[R].AEAQALLQDYVSTQSAEE.[-]	1xPhospho [T/S/Y]; 1xiTRAQ4plex [N-Term]	Q3THG9	Q3THG9 [395-412]	1.591	0.669934
[R].ATSNVFAMFDQSQIQEFK.[E]	1xPhospho [S/T]; 1xiTRAQ4plex [A/K]	Q3THE2	Q3THE2 [18-35]	2.163	1.11303
[R].STSPIIGSPPVR.[A]	1xPhospho [T/S]; 1xiTRAQ4plex [N-Term]	Q3TC46	Q3TC46 [177-188]	1.317	0.397255
[R].TGSNISGASSDVSLDEQYK.[H]	1xPhospho [S/T]; 1xiTRAQ4plex [T/K]	Q3B7Z2	Q3B7Z2 [375-393]	1.285	0.361768
[R].DLQQGTLTAESQR.[E]	1xPhospho [T/S]; 1xiTRAQ4plex [N-Term]	Q283N4	Q283N4 [74-86]	1.382	0.466758
[K].EGVILTNENAASPEQPGDEDAK.[Q]	1xPhospho [S/T]; 1xiTRAQ4plex [N-Term]	Q1HFZ0	Q1HFZ0 [712-733]	1.982	0.986957
[K].GSPTSTYPDR.[R]	1xPhospho [S2]; 1xiTRAQ4plex [N-Term]	Q148V8	Q148V8 [936-945]	1.266	0.340277
[R].KGSPTPAYPER.[K]	1xPhospho [S3]; 1xiTRAQ4plex [K]	Q148V8	Q148V8 [869-879]; [880-890]; [891-901]	1.21	0.275007
[R].VQSQEETRSDEEDRASEPK.[S]	1xPhospho [T7]; 1xiTRAQ4plex [V/K]	Q0P678	Q0P678 [56-74]	1.366	0.449957
[R].SFSEDAVTDSSGSGTLPR.[V]	1xPhospho [T/S]; 1xiTRAQ4plex [N-Term]	Q0GNC1	Q0GNC1 [1216-1233]	1.402	0.487486
[R].VSTVTTHSSDSEVPSR.[V]	1xPhospho [T/S]; 1xiTRAQ4plex [N-Term]	Q06890	Q06890 [385-400]	1.488	0.573375
[R].ELAEAQDDSILK.[-]	1xPhospho [S9]; 1xiTRAQ4plex [N-Term]	Q06185	Q06185 [60-71]	1.605	0.682573
[R].GTPDTGAASEEK.[G]	1xPhospho [S/T]; 1xiTRAQ4plex [G/K]	Q05D44	Q05D44 [286-297]	4.469	2.15995
[K].TARPNSEAPLSGSEDADDSNK.[L]	1xPhospho [S]; 1xiTRAQ4plex [T/K]	Q05D44	Q05D44 [127-147]	1.398	0.483364
[R].VNSSGESGGESDEFLQSR.[K]	1xPhospho [S]; 1xiTRAQ4plex [N-Term]	Q05D44	Q05D44 [181-198]	1.301	0.379621
[K].TARPNSEAPLSGSEDADDSNK.[L]	1xPhospho [S]; 1xiTRAQ4plex [N-Term]	Q05D44	Q05D44 [127-147]	1.273	0.348232
[R].DLEFCSTEEEK.[E]	1xPhospho [S/T]; 1xiTRAQ4plex [D/K]; 1xCarbamidomethyl [C5]	Q05CL8	Q05CL8 [329-339]	1.311	0.390668
[K].ELSTSGPPHDR.[R]	1xPhospho [S/T]; 1xiTRAQ4plex [N-Term]	Q03963	Q03963 [28-38]	1.249	0.320773
[K].TNHRLSLPTTCSGSSLSAAIHR.[T]	1xPhospho [T/S]; 1xiTRAQ4plex [N-Term]; 1xCarbamidomethyl [C11]	Q03160	Q03160 [409-430]	1.637	0.711054
[R].AYTHQVVTR.[W]	1xPhospho [Y2]; 1xiTRAQ4plex [N-Term]	Q03147	Q03147 [168-176]	2.224	1.15316
[K].RVSVELTNSLFK.[H]	1xPhospho [S3]; 1xiTRAQ4plex [R/K]	Q02257	Q02257 [663-674]	1.274	0.349365
[R].LSVELTSSLFR.[T]	1xPhospho [S2]; 1xiTRAQ4plex [N-Term]	Q02248	Q02248 [674-684]	1.648	0.720716
[R].ELVEPLTPSGEAPNQAHLR.[I]	1xPhospho [T/S]; 1xiTRAQ4plex [N-Term]	Q01279	Q01279 [689-707]	1.872	0.90458
[R].SGDETPGSEAPGDK.[A]	1xPhospho [S/T]; 1xiTRAQ4plex [K/S]	Q00PI9	Q00PI9 [159-172]	1.451	0.537048
[K].SNPTLNEYHTR.[A]	1xPhospho [S1]; 1xiTRAQ4plex [N-Term]	Q00623	Q00623 [206-216]	1.584	0.663572
[K].VAPLGAELQESAR.[Q]	1xPhospho [S11]; 1xiTRAQ4plex [N-Term]	Q00623	Q00623 [142-154]	1.251	0.323082
[R].YVASYLLAALGGNSSPSAK.[D]	1xPhospho [Y/S]; 1xiTRAQ4plex [Y/K]	P99027	P99027 [3-21]	1.249	0.320773
[R].SLAADDEGGPDLEPDYSTATR.[R]	1xPhospho [S1]; 1xiTRAQ4plex [N-Term]	P98203-3	P98203-3 [269-289]	2.151	1.10501
[K].VAGSEGSSSTLVDYTSTSSTGGSPVR.[K]	1xPhospho [Y/T/S]; 1xiTRAQ4plex [N-Term]	P97868	P97868 [1256-1281]	1.677	0.745883
[K].VDSSSEDGVDAKPDR.[S]	1xPhospho [S]; 1xiTRAQ4plex [V/K]	P97864	P97864 [14-28]	1.83	0.871844
[K].STSPAPADVAPAQEDLR.[T]	1xPhospho [S/T]; 1xiTRAQ4plex [N-Term]	P97855	P97855 [229-245]	1.221	0.288063
[K].SNPDFLK.[K]	1xPhospho [S1]; 1xiTRAQ4plex [S/K]	P97434-5	P97434-5 [997-1003]	1.358	0.441483
[R].ISDPLTSSPGR.[S]	1xPhospho [S/T]; 1xiTRAQ4plex [N-Term]	P97310	P97310 [20-30]	2.728	1.44784
[R].ADALTSSPGR.[D]	1xPhospho [S]; 1xiTRAQ4plex [N-Term]	P97310	P97310 [35-44]	2.342	1.22774
[R].GLLYDSSEEDEERPAR.[K]	1xPhospho [S]; 1xiTRAQ4plex [N-Term]	P97310	P97310 [134-149]	1.471	0.556797
[R].GESPVTADVSR.[G]	1xPhospho [S3]; 1xiTRAQ4plex [N-Term]	P83093	P83093 [638-648]	1.916	0.938098
[K].SQSSGSSATHPISVPGAR.[R]	1xPhospho [S/T]; 1xiTRAQ4plex [N-Term]	P81122	P81122 [303-320]	1.672	0.741575
[R].TYSLTTPAR.[Q]	1xPhospho [T1]; 1xiTRAQ4plex [N-Term]	P81122	P81122 [571-579]	1.427	0.512985
[R].VQDDEVGDGTTSVTVLAAELLR.[E]	1xPhospho [S/T]; 1xiTRAQ4plex [N-Term]	P80314	P80314 [90-111]	1.6	0.678072
[R].YISGSSFK.[D]	1xPhospho [S/Y]; 1xiTRAQ4plex [Y/K]	P70694	P70694 [305-312]	1.939	0.955313
[K].ENMQVFEFQLTSEDMK.[V]	1xPhospho [T/S]; 1xiTRAQ4plex [E/K]	P70694	P70694 [279-294]	1.377	0.461529
[K].SSLPHSQENLPK.[L]	1xPhospho [S]; 1xiTRAQ4plex [S/K]	P70671	P70671 [130-141]	1.32	0.400538
[K].ASSSHHTSSGTSLSAIHSSGSSGR.[G]	1xPhospho [T/S]; 1xiTRAQ4plex [N-Term]	P70399	P70399 [1294-1317]	1.275	0.350497
[K].LPYSDGYSDASDDSFPEAK.[L]	1xPhospho [S]; 1xiTRAQ4plex [L/K]	P70303	P70303 [561-579]	1.232	0.301002
[R].DLTHSDSESSLHMSDR.[Q]	1xOxidation [M13]; 1xPhospho [S/T]; 1xiTRAQ4plex [N-Term]	P70302	P70302 [515-530]	1.863	0.897628
[K].NTGASSGATSEESTEAEFCR.[I]	1xPhospho [T/S]; 1xiTRAQ4plex [N-Term]; 1xCarbamidomethyl [C19]	P70302	P70302 [31-50]	1.688	0.755315
[R].DLTHSDSESSLHMSDR.[Q]	1xPhospho [S/T]; 1xiTRAQ4plex [N-Term]	P70302	P70302 [515-530]	1.304	0.382944
[K].LPDSPALAK.[K]	1xPhospho [S4]; 1xiTRAQ4plex [L/K]	P70302	P70302 [572-580]	1.261	0.334568
[K].GNDISSGTVLSDYVGSGPPSGTGLHR.[Y]	1xPhospho [S/Y/T]; 1xiTRAQ4plex [N-Term]	P70296	P70296 [94-119]	1.226	0.293959
[R].TDVSNFDEEFTGEAPTLSPPR.[D]	1xPhospho [T11]; 1xiTRAQ4plex [N-Term]	P70268-2	P70268-2 [908-928]	1.478	0.563646
[K].SPFNSPSPQDSPR.[L]	1xPhospho [S]; 1xiTRAQ4plex [N-Term]	P70255	P70255 [333-345]	1.326	0.407081
[K].AEAGAGSATEFQFR.[G]	1xPhospho [S/T]; 1xiTRAQ4plex [N-Term]	P63325	P63325 [140-153]	1.202	0.265437
[M].SDQEAKPSTEDLGDKK.[E]	1xPhospho [S1]; 3xiTRAQ4plex [K6; K15; K16]; 1xAcetyl [N-Term]	P63166	P63166 [2-17]	1.66	0.731183
[M].SDQEAKPSTEDLGDKK.[E]	1xPhospho [S1]; 1xiTRAQ4plex [K16]; 1xAcetyl [N-Term]	P63166	P63166 [2-17]	1.399	0.484396
[M].SDQEAKPSTEDLGDKK.[E]	1xPhospho [S1]; 2xiTRAQ4plex [K]; 1xAcetyl [N-Term]	P63166	P63166 [2-17]	1.309	0.388465
[K].GIVDQSQQAYQEAFEISK.[K]	1xPhospho [Y/S]; 1xiTRAQ4plex [G/K]	P63101	P63101 [140-157]	1.428	0.513996
[K].SINPDEAVAYGAAVQAAILSGDK.[S]	1xPhospho [S1]; 1xiTRAQ4plex [N-Term]	P63017	P63017 [362-384]	2.019	1.01364
[K].NQVAMNPTNTVFDAK.[R]	1xOxidation [M5]; 1xPhospho [T]; 1xiTRAQ4plex [N/K]	P63017	P63017 [57-71]	1.246	0.317304
[R].DSLLQDGEFTMDLR.[T]	1xOxidation [M11]; 1xPhospho [S2]; 1xiTRAQ4plex [N-Term]	P62962	P62962 [76-89]	1.256	0.328836
[K].NEGSESAPEGQAQQR.[R]	1xPhospho [S4]; 1xiTRAQ4plex [N-Term]	P62960	P62960 [169-183]	2.383	1.25278
[K].DEILPTTPISEQK.[G]	1xPhospho [T/S]; 1xiTRAQ4plex [D/K]	P62908	P62908 [215-227]	1.206	0.27023
[R].ISLGLPVGAVINCADNTGAK.[N]	1xPhospho [S2]; 1xiTRAQ4plex [I/K]; 1xCarbamidomethyl [C13]	P62830	P62830 [16-35]	1.27	0.344828
[K].TVTAMDVVYALK.[R]	1xPhospho [T]; 1xiTRAQ4plex [K12]	P62806	P62806 [81-92]	1.905	0.929791
[K].RISGLIYEETRGVLK.[V]	1xPhospho [S3]; 1xiTRAQ4plex [R/K]	P62806	P62806 [46-60]	1.236	0.305679
[K].ISSLLEEQFQQGK.[L]	1xPhospho [S]; 1xiTRAQ4plex [I/K]	P62242	P62242 [158-170]	1.245	0.316146
[K].LTPEEEEILNK.[K]	1xPhospho [T2]; 1xiTRAQ4plex [K11]	P62242	P62242 [129-139]	1.245	0.316146
[R].SLSTSGESLYHVLGLDK.[N]	1xPhospho [Y/T/S]; 1xiTRAQ4plex [K/S]	P60904	P60904 [8-24]	2.08	1.05658
[K].DSYVGDEAQSK.[R]	1xPhospho [Y/S]; 1xiTRAQ4plex [K/D]	P60710	P60710 [51-61]	1.24	0.31034
[K].EITALAPSTMK.[I]	1xOxidation [M10]; 1xPhospho [S/T]; 1xiTRAQ4plex [N-Term]	P60710	P60710 [316-326]	1.231	0.299831
[R].SHSLDDLQGDADVGK.[N]	1xPhospho [S1]; 1xiTRAQ4plex [N-Term]	P59808	P59808 [829-843]	1.609	0.686164
[K].EAEEESSGGEEEDEDENIEVVYSK.[T]	1xPhospho [S]; 1xiTRAQ4plex [E/K]	P59325	P59325 [382-405]	1.203	0.266637
[R].GSPGALSSDSELPENPYSQVK.[G]	1xPhospho [S]; 1xiTRAQ4plex [G/K]	P59242-2	P59242-2 [83-103]	1.228	0.296311
[R].VSGAGLSPSR.[K]	1xPhospho [S]; 1xiTRAQ4plex [N-Term]	P58871	P58871 [1125-1134]	1.722	0.784085
[K].RDSLGSFSTR.[D]	1xPhospho [S3]; 1xiTRAQ4plex [N-Term]	P58871	P58871 [864-873]	1.393	0.478195
[R].SPVGDTGLGK.[R]	1xPhospho [S1]; 1xiTRAQ4plex [S/K]	P58871	P58871 [763-772]	1.313	0.392867
[R].MQAESQSPTNVDLEDK.[E]	1xPhospho [S/T]; 1xiTRAQ4plex [M/K]	P58871	P58871 [1057-1072]	1.203	0.266637
[K].DSVVAGFQWATK.[E]	1xPhospho [S2]; 1xiTRAQ4plex [D/K]	P58252	P58252 [677-688]	1.31	0.389567
[R].VFSGVVSTGLK.[V]	1xPhospho [S3]; 1xiTRAQ4plex [K11]	P58252	P58252 [416-426]	1.246	0.317304
[RK].KHEAFESDLAAHQDR.[V]	1xPhospho [S7]; 1xiTRAQ4plex [K]	P57780	P57780 [456-470]	1.307	0.386259
[R].ETTDTDTADQVIASFK.[V]	1xPhospho [T]; 1xiTRAQ4plex [E/K]	P57780	P57780 [839-854]	1.255	0.327687
[R].ATAPQTQHVSPMR.[Q]	1xPhospho [T/S]; 1xiTRAQ4plex [N-Term]	P57776	P57776 [124-136]	2.146	1.10165
[R].ATAPQTQHVSPMR.[Q]	1xOxidation [M12]; 1xPhospho [T/S]; 1xiTRAQ4plex [N-Term]	P57776	P57776 [124-136]	2.015	1.01078
[K].DIDLFGSDEEEEDK.[E]	1xPhospho [S7]; 1xiTRAQ4plex [N-Term]	P57776	P57776 [156-169]	1.385	0.469886
[R].SPPVLEK.[A]	1xPhospho [S1]; 1xiTRAQ4plex [S/K]	P57016	P57016 [259-265]	1.409	0.494672
[R].VTSAVEALLSADSASR.[K]	1xPhospho [S]; 1xiTRAQ4plex [N-Term]	P56399	P56399 [147-162]	1.415	0.500802
[K].AADAHVDAHYYEQNEQPTGTCAACITGGNR.[S]	1xPhospho [T/Y]; 1xiTRAQ4plex [N-Term]; 2xCarbamidomethyl [C21; C24]	P55264-2	P55264-2 [103-132]	1.481	0.566572
[R].EVSGNELIQTYTYEGVEAK.[R]	1xPhospho [S3]; 1xiTRAQ4plex [E/K]	P55050	P55050 [108-126]	1.926	0.945608
[K].SPSEESTTTTSPESISGSVPSSGSSGR.[E]	1xPhospho [T/S]; 1xiTRAQ4plex [N-Term]	P54726	P54726 [123-149]	1.458	0.543991
[R].EDKSPSEESTTTTSPESISGSVPSSGSSGR.[E]	1xPhospho [S/T]; 1xiTRAQ4plex [E/K]	P54726	P54726 [120-149]	1.338	0.420078
[K].SKESLQEAGK.[S]	1xPhospho [S]; iTRAQ4plex [S]	P53986	P53986 [210-219]	1.389	0.474047
[K].RRAGDVLEDSPK.[R]	1xPhospho [S10]; 1xiTRAQ4plex [N-Term]	P51859	P51859 [156-167]	1.344	0.426533
[K].NSTPSEPDSGQGPPAEEEEGEEEAAK.[E]	1xPhospho [S/T]; 1xiTRAQ4plex [N/K]	P51859	P51859 [198-223]	1.276	0.351628
[K].GSAEGSSDEEGK.[L]	1xPhospho [S]; 1xiTRAQ4plex [G/K]	P51859	P51859 [127-138]	1.223	0.290424
[K].SGSGEVYQGPAK.[G]	1xPhospho [S]; 1xiTRAQ4plex [K12]	P51660	P51660 [669-680]	1.269	0.343692
[K].SLSESELIGELSADFDR.[S]	1xPhospho [S]; 1xiTRAQ4plex [N-Term]	P51125	P51125 [442-458]	1.639	0.712816
[R].EATQAVLDKPETLSSDASTR.[E]	1xPhospho [S/T]; 1xiTRAQ4plex [N-Term]	P50544	P50544 [44-63]	1.854	0.890641
[K].ELGAFGLQVPSELGGLGLSNTQYAR.[L]	1xPhospho [S11]; 1xiTRAQ4plex [N-Term]	P50544	P50544 [139-163]	1.373	0.457332
[R].SVDEVNYWDK.[Q]	1xPhospho [S1]; 1xiTRAQ4plex [K/S]	P50136	P50136 [344-353]	1.224	0.291604
[K].TSPSSSPASLSR.[C]	2xPhospho [S2; S/T]; 1xiTRAQ4plex [N-Term]	P49586	P49586 [342-353]	1.649	0.721591
[R].MLQAISPK.[Q]	1xPhospho [S6]; 1xiTRAQ4plex [N-Term]	P49586	P49586 [310-317]	1.509	0.593593
[R].GTEFLAAPSSYYK.[L]	1xPhospho [Y/S]; 1xiTRAQ4plex [N-Term]	P49429	P49429 [285-297]	1.706	0.770618
[R].ASSHSSQSQGGGSVTK.[K]	1xPhospho [S]; 1xiTRAQ4plex [A/K]	P48678	P48678 [402-417]	1.346	0.428678
[R].ASSHSSQSQGGGSVTK.[K]	2xPhospho [S]; 1xiTRAQ4plex [A/K]	P48678	P48678 [402-417]	1.315	0.395063
[R].LRLSPSPTSQR.[S]	1xPhospho [S4]; 1xiTRAQ4plex [N-Term]	P48678	P48678 [387-397]	1.218	0.284514
[R].SGAQASSTPLSPTR.[I]	1xPhospho [S/T]; 1xiTRAQ4plex [N-Term]	P48678	P48678 [12-25]	1.205	0.269033
[R].ASPESLDLTR.[D]	1xPhospho [S2]; 1xiTRAQ4plex [N-Term]	P48437	P48437 [510-519]	1.575	0.655352
[R].SEIDLFNIR.[K]	1xPhospho [S1]; 1xiTRAQ4plex [N-Term]	P48036	P48036 [275-283]	1.45	0.536053
[R].SSVTETEADVK.[T]	1xPhospho [S/T]; 1xiTRAQ4plex [S/K]	P47936	P47936 [335-345]	1.205	0.269033
[K].AGSDAAASRPR.[A]	1xPhospho [S3]; 1xiTRAQ4plex [N-Term]	P47911	P47911 [19-29]	1.317	0.397255
[R].VDSTTCLFPVEEK.[A]	1xPhospho [S/T]; 1xCarbamidomethyl [C6]; 1xiTRAQ4plex [K/V]	P47856	P47856 [257-269]	1.786	0.836732
[K].ADFDNTVAIHPTSSEELVTLR.[-]	1xPhospho [S/T]; 1xiTRAQ4plex [N-Term]	P47791	P47791 [480-500]	1.671	0.740712
[K].HIVSNDSSDSDDEAQGPK.[G]	1xPhospho [S7]; 1xiTRAQ4plex [N-Term]	P47713	P47713 [428-445]	1.493	0.578214
[R].TMTTNSSDPFLNSGTYHSR.[D]	1xOxidation [M2]; 1xPhospho [S]; 1xiTRAQ4plex [N-Term]	P46938	P46938 [361-379]	1.267	0.341417
[R].SIGYDDTDESHCVEHIESR.[T]	1xPhospho [S/T]; 1xiTRAQ4plex [N-Term]; 1xCarbamidomethyl [C12]	P43883	P43883 [289-307]	3.07	1.61824
[K].ALAAAGYDVEK.[N]	1xPhospho [Y7]; 1xiTRAQ4plex [A/K]	P43274; P15864; P43277	P43274 [65-75]; P15864 [65-75]; P43277 [66-76]	1.392	0.477159
[M].SETAPAAPAAPAPAEK.[T]	1xPhospho [S/T]; 1xiTRAQ4plex [K16]	P43274	P43274 [2-17]	2.115	1.08066
[R].SGSIVELLAGGGSSCSPVLSR.[K]	1xPhospho [S]; 1xiTRAQ4plex [N-Term]; 1xCarbamidomethyl [C15]	P42859	P42859 [396-416]	1.391	0.476122
[R].NSITVPYK.[V]	1xPhospho [S2]; 1xiTRAQ4plex [N/K]	P42669	P42669 [254-261]	1.342	0.424385
[K].VGTPTRPCPPPPGK.[R]	1xPhospho [T]; 1xCarbamidomethyl [C8]; 1xiTRAQ4plex [K14]	P42567	P42567 [777-790]	1.351	0.434028
[K].IYHLPDAESDEDEDFK.[E]	1xPhospho [S/Y]; 1xiTRAQ4plex [I/K]	P42208	P42208 [210-225]	1.238	0.308011
[R].SAPASPTHPGLMSPR.[S]	1xOxidation [M12]; 1xPhospho [T7]; 1xiTRAQ4plex [N-Term]	P42128	P42128 [402-416]	1.858	0.893751
[R].GTSPVTQVK.[D]	1xPhospho [T2]; 1xiTRAQ4plex [G/K]	P40645	P40645 [409-417]	1.443	0.529071
[R].TVPFCSTFAAFFTR.[A]	1xPhospho [S/T]; 1xiTRAQ4plex [N-Term]; 1xCarbamidomethyl [C5]	P40142	P40142 [382-395]	1.279	0.355016
[K].NMAEQIIQEIYSQVQSK.[K]	1xPhospho [Y/S]; 1xiTRAQ4plex [N/K]	P40142	P40142 [265-281]	1.26	0.333424
[R].ATLLNVPDLSDSIHSANASER.[D]	1xPhospho [S]; 1xiTRAQ4plex [N-Term]	P39447	P39447 [266-286]	1.419	0.504875
[R].DDISEIQSLASDHSGR.[S]	1xPhospho [S]; 1xiTRAQ4plex [N-Term]	P39447	P39447 [287-302]	1.401	0.486457
[R].EEQTDTSDGESVTHHIR.[R]	1xPhospho [S/T]; 1xiTRAQ4plex [N-Term]	P36916	P36916 [45-61]	1.199	0.261832
[R].TIAQDYGVLK.[A]	1xPhospho [T1]; 1xiTRAQ4plex [K10]	P35700	P35700 [111-120]	1.231	0.299831
[R].THSAGTSPTISHQK.[T]	1xPhospho [S/T]; 1xiTRAQ4plex [T/K]	P35569	P35569 [520-533]	2.475	1.30743
[K].SDAEEDGVTGSQDEEDSKPK.[A]	1xPhospho [T/S]; 1xiTRAQ4plex [N-Term]	P35564	P35564 [553-572]	1.914	0.936591
[K].SDAEEDGVTGSQDEEDSKPK.[A]	1xPhospho [S/T]; iTRAQ4plex [K]	P35564	P35564 [553-572]	1.419	0.504875
[R].TFLLDGDEVIITGHCQGDGYR.[V]	1xPhospho [Y/T]; 1xiTRAQ4plex [N-Term]; 1xCarbamidomethyl [C15]	P35505	P35505 [382-402]	1.376	0.46048
[R].YHGHSMSDPGVSYR.[T]	1xOxidation [M6]; 2xPhospho [S5; S7]; 1xiTRAQ4plex [N-Term]	P35486	P35486 [289-302]	1.989	0.992043
[R].SVSNIICSVVFGSR.[F]	1xPhospho [S]; 1xiTRAQ4plex [N-Term]; 1xCarbamidomethyl [C7]	P33267	P33267 [174-187]	1.847	0.885184
[R].EHQDSLDPNSPR.[D]	1xPhospho [S]; 1xiTRAQ4plex [N-Term]	P33267	P33267 [251-262]	1.325	0.405992
[R].SQDLLTSLTK.[L]	1xPhospho [S1]; 1xiTRAQ4plex [S/K]	P33267	P33267 [48-57]	1.205	0.269033
[R].SITTIIDTFHQYSR.[K]	1xPhospho [T/S]; 1xiTRAQ4plex [N-Term]	P31725	P31725 [12-25]	1.231	0.299831
[R].HYEDGYPGGSDNYGSLSR.[V]	1xPhospho [Y/S]; 1xiTRAQ4plex [N-Term]	P30999	P30999 [216-233]	1.636	0.710173
[R].VGGSSVDLHR.[F]	1xPhospho [S]; 1xiTRAQ4plex [N-Term]	P30999	P30999 [265-274]	1.58	0.659925
[R].GSLASLDSLR.[K]	1xPhospho [S]; 1xiTRAQ4plex [N-Term]	P30999	P30999 [345-354]	1.452	0.538041
[R].HAFSPVASVESASGETLHSPK.[V]	1xPhospho [S]; 1xiTRAQ4plex [N-Term]	P29699	P29699 [302-322]	1.43	0.516015
[R].VMHTQCHSTPDSAEDVRK.[L]	1xPhospho [S/T]; 1xCarbamidomethyl [C6]; 1xiTRAQ4plex [K/V]	P29699	P29699 [127-144]	1.32	0.400538
[R].VMHTQCHSTPDSAEDVR.[K]	1xPhospho [T/S]; 1xiTRAQ4plex [N-Term]; 1xCarbamidomethyl [C6]	P29699	P29699 [127-143]	1.302	0.380729
[R].VMHTQCHSTPDSAEDVRK.[L]	1xOxidation [M2]; 1xPhospho [T/S]; 1xiTRAQ4plex [V/K]; 1xCarbamidomethyl [C6]	P29699	P29699 [127-144]	1.276	0.351628
[R].VMHTQCHSTPDSAEDVR.[K]	1xOxidation [M2]; 1xPhospho [T/S]; 1xiTRAQ4plex [N-Term]; 1xCarbamidomethyl [C6]	P29699	P29699 [127-143]	1.255	0.327687
[K].VCLLGCGISTGYGAAVNTAK.[V]	1xPhospho [T/S/Y]; 1xiTRAQ4plex [V/K]; 2xCarbamidomethyl [C2; C6]	P28474	P28474 [169-188]	1.209	0.273814
[K].AAADDGEEPKSEPETK.[K]	1xPhospho [S11]; iTRAQ4plex [A]	P28352	P28352 [8-23]	1.823	0.866315
[R].SNLVGMGVIPLEYLPGETADSLGLTGR.[E]	1xOxidation [M6]; 1xPhospho [S/Y]; 1xiTRAQ4plex [N-Term]	P28271	P28271 [806-832]	1.797	0.84559
[K].LLSEQDGSLK.[D]	1xPhospho [S8]; 1xiTRAQ4plex [L/K]	P28230	P28230 [251-260]	1.638	0.711935
[R].SPGTGAGLAEK.[S]	1xPhospho [S1]; 1xiTRAQ4plex [S/K]	P28230	P28230 [266-276]	1.438	0.524064
[K].LLSEQDGSLK.[D]	1xPhospho [S8]; 1xiTRAQ4plex [N-Term]	P28230	P28230 [251-260]	1.229	0.297485
[K].ATSPSTLVSTGPSSR.[S]	1xPhospho [T/S]; 1xiTRAQ4plex [N-Term]	P27546	P27546 [783-797]	1.737	0.796598
[R].SSGALSVDK.[K]	1xPhospho [S1]; 1xiTRAQ4plex [S/K]	P27546	P27546 [871-879]	1.353	0.436162
[R].DSVINLSESVEDGPR.[G]	1xPhospho [S]; 1xiTRAQ4plex [N-Term]	P27046	P27046 [74-88]	1.715	0.778209
[K].AEDGAAPSPSSETPK.[K]	1xPhospho [S/T]; 1xiTRAQ4plex [N-Term]	P26645	P26645 [131-145]	2.066	1.04684
[M].SDAAVDTSSEITTK.[D]	1xPhospho [T/S]; 1xiTRAQ4plex [K14]; 1xAcetyl [N-Term]	P26350	P26350 [2-15]	1.239	0.309176
[R].TSVQTEDDQLIAGQSAR.[A]	1xPhospho [T/S]; 1xiTRAQ4plex [N-Term]	P26231	P26231 [654-670]	1.234	0.303342
[K].VLVQNAAGSQEK.[L]	1xPhospho [S9]; 1xiTRAQ4plex [N-Term]	P26039	P26039 [2032-2043]	1.906	0.930548
[K].SDDEESLTLPEK.[E]	1xPhospho [S1]; 1xiTRAQ4plex [S/K]	P25799	P25799 [447-458]	1.37	0.454176
[R].ETIPMNASNLSLSK.[Y]	1xOxidation [M5]; 1xPhospho [S]; 1xiTRAQ4plex [N-Term]	P25446	P25446 [210-223]	2.223	1.15251
[K].SPYQEFTDHLVK.[T]	1xPhospho [S/Y]; 1xiTRAQ4plex [N-Term]	P25444	P25444 [264-275]	1.479	0.564622
[K].IHGQTIPSDGDIFTYTR.[R]	1xPhospho [S/T/Y]; 1xiTRAQ4plex [N-Term]	P24549	P24549 [140-156]	1.299	0.377401
[R].TLTGTAALTVQSQEENLR.[S]	1xPhospho [T9]; 1xiTRAQ4plex [N-Term]	P24527	P24527 [34-51]	1.338	0.420078
[R].SVEDDEEGHLICQSGDVLSAR.[Y]	1xPhospho [S1]; 1xiTRAQ4plex [N-Term]; 1xCarbamidomethyl [C12]	P22518	P22518 [139-159]	4.026	2.00935
[K].VVDFGSATYDDEHHSTLVSTR.[H]	1xPhospho [T8]; 1xiTRAQ4plex [N-Term]	P22518	P22518 [322-342]	1.217	0.283329
[K].SICGPHDQDR.[K]	1xPhospho [S1]; 1xiTRAQ4plex [N-Term]; 1xCarbamidomethyl [C3]	P21447	P21447 [667-676]	1.555	0.636915
[R].EQAEAEVASLNR.[R]	1xPhospho [S9]; 1xiTRAQ4plex [N-Term]	P21107-2	P21107-2 [43-54]	1.214	0.279768
[R].SLYSSSPGGAYVTR.[S]	1xPhospho [S/Y/T]; 1xiTRAQ4plex [N-Term]	P20152	P20152 [51-64]	1.298	0.37629
[R].SLGLYGK.[N]	1xPhospho [Y/S]; 1xiTRAQ4plex [S/K]	P19157	P19157 [76-82]	1.243	0.313826
[K].FEDGDLTLYQSNAILR.[H]	1xPhospho [T/Y/S]; 1xiTRAQ4plex [N-Term]	P19157	P19157 [56-71]	1.223	0.290424
[R].VQEVQQVSTNK.[R]	1xPhospho [S/T]; 1xiTRAQ4plex [N-Term]	P19096	P19096 [479-489]	2.573	1.36345
[R].TLEAVQDLLEQGR.[Q]	1xPhospho [T1]; 1xiTRAQ4plex [N-Term]	P19096	P19096 [430-442]	2.31	1.20789
[K].GPSIALDTACSSSLLALQNAYQAIR.[S]	1xPhospho [S/T]; 1xiTRAQ4plex [N-Term]; 1xCarbamidomethyl [C10]	P19096	P19096 [152-176]	2.244	1.16607
[K].EQTAHAFVNVLTR.[G]	1xPhospho [T]; 1xiTRAQ4plex [N-Term]	P19096	P19096 [1519-1531]	2.174	1.12035
[K].ACVDTALENLSTLK.[M]	1xPhospho [T/S]; 1xiTRAQ4plex [A/K]; 1xCarbamidomethyl [C2]	P19096	P19096 [1221-1234]	2.042	1.02998
[R].VAASVDLITK.[S]	1xPhospho [S4]; 1xiTRAQ4plex [V/K]	P19096	P19096 [2390-2399]	1.71	0.773996
[-].MEEVVIAGMSGK.[L]	1xPhospho [S10]; 1xiTRAQ4plex [K12]; 1xAcetyl [N-Term]	P19096	P19096 [1-12]	1.48	0.565597
[R].DTSFEQHVLLHTGGK.[G]	1xPhospho [T/S]; 1xiTRAQ4plex [D/K]	P19096	P19096 [1718-1732]	1.251	0.323082
[R].KVSADGAAK.[A]	1xPhospho [S3]; iTRAQ4plex [K]	P18608	P18608 [5-13]	1.363	0.446786
[K].AQIHDLVLVGGSTR.[I]	1xPhospho [S/T]; 1xiTRAQ4plex [N-Term]	P17879	P17879 [329-342]	1.953	0.965692
[R].IIYGGSVTGATCK.[E]	1xPhospho [Y/S]; 1xiTRAQ4plex [N-Term]; 1xCarbamidomethyl [C12]	P17751	P17751 [257-269]	4.312	2.10836
[K].TATPQQAQEVHEK.[L]	1xPhospho [T]; 1xiTRAQ4plex [K13]	P17751	P17751 [226-238]	1.433	0.519039
[R].VSFELFADK.[V]	1xPhospho [S2]; 1xiTRAQ4plex [K/V]	P17742	P17742 [20-28]	1.33	0.411426
[R].FLHDPSATQGFVGCALSSNIQR.[F]	1xPhospho [S/T]; 1xiTRAQ4plex [N-Term]; 1xCarbamidomethyl [C14]	P17563	P17563 [255-276]	1.809	0.855192
[R].IAIPGLAGAGNSVLLVSNLNPER.[V]	1xPhospho [S12]; 1xiTRAQ4plex [N-Term]	P17225	P17225 [324-346]	1.548	0.630405
[K].AGYTDQVVIGMDVAASEFYR.[S]	1xOxidation [M11]; 1xPhospho [Y/S/T]; 1xiTRAQ4plex [N-Term]	P17182	P17182 [234-253]	2.105	1.07382
[K].LAMQEFMILPVGASSFR.[E]	1xPhospho [S]; 1xiTRAQ4plex [N-Term]	P17182	P17182 [163-179]	1.715	0.778209
[K].GVSQAVEHINK.[T]	1xPhospho [S3]; 1xiTRAQ4plex [K/G]	P17182	P17182 [61-71]	1.578	0.658097
[K].LAMQEFMILPVGASSFR.[E]	2xOxidation [M3; M7]; 1xPhospho [S]; 1xiTRAQ4plex [N-Term]	P17182	P17182 [163-179]	1.208	0.27262
[K].VIHDNFGIVEGLMTTVHAITATQK.[T]	1xPhospho [T]; 1xiTRAQ4plex [V/K]	P16858	P16858 [161-184]	3.675	1.87774
[R].GAAQNIIPASTGAAK.[A]	1xPhospho [S/T]; 1xiTRAQ4plex [N-Term]	P16858	P16858 [199-213]	1.945	0.95977
[R].SLQQLAEER.[S]	1xPhospho [S1]; 1xiTRAQ4plex [N-Term]	P16546	P16546 [1217-1225]	1.384	0.468844
[R].SSLSSAQADFNQLAELDR.[Q]	1xPhospho [S]; 1xiTRAQ4plex [N-Term]	P16546	P16546 [2138-2155]	1.296	0.374066
[K].APNSPDVLEIEFK.[K]	1xPhospho [S4]; 1xiTRAQ4plex [A/K]	P16460	P16460 [216-228]	1.596	0.674461
[K].SSVEGLEPAENK.[C]	1xPhospho [S]; 1xiTRAQ4plex [K/S]	P16254	P16254 [44-55]	1.465	0.550901
[R].QFHLHWGSSDDHGSEHTVDGVK.[Y]	1xPhospho [S]; 1xiTRAQ4plex [Q/K]	P16015	P16015 [92-113]	1.498	0.583038
[K].ASGPPVSELITK.[A]	1xPhospho [S2]; 1xiTRAQ4plex [K12]	P15864; P43277	P15864 [35-46]; P43277 [36-47]	1.421	0.506907
[M].SGALDVLQMK.[E]	1xPhospho [S1]; 1xiTRAQ4plex [K10]; 1xAcetyl [N-Term]	P14206	P14206 [2-11]	1.252	0.324235
[K].YQLQSQENFEPFMK.[A]	1xPhospho [S5]; 1xiTRAQ4plex [N-Term]	P12710	P12710 [7-20]	1.51	0.594549
[K].GVSEIVHEGK.[K]	1xPhospho [S3]; 1xiTRAQ4plex [G/K]	P12710	P12710 [37-46]	1.206	0.27023
[K].VAASDWTFLHCLPR.[K]	1xPhospho [S4]; 1xiTRAQ4plex [N-Term]; 1xCarbamidomethyl [C11]	P11725	P11725 [293-306]	1.687	0.75446
[R].SFTSGPGAR.[I]	1xPhospho [S1]; 1xiTRAQ4plex [N-Term]	P11679	P11679 [24-32]	3.872	1.95308
[R].VGSSSSSFR.[G]	1xPhospho [S]; 1xiTRAQ4plex [N-Term]	P11679	P11679 [41-49]	2.012	1.00863
[R].ELQSQISDTSVVLSMDNSR.[S]	1xOxidation [M15]; 1xPhospho [T/S]; 1xiTRAQ4plex [N-Term]	P11679	P11679 [240-258]	1.382	0.466758
[R].SLDMDGIIAEVR.[A]	1xOxidation [M4]; 1xPhospho [S1]; 1xiTRAQ4plex [N-Term]	P11679	P11679 [259-270]	1.277	0.352759
[R].ISSSSFSR.[V]	1xPhospho [S]; 1xiTRAQ4plex [N-Term]	P11679	P11679 [33-40]	1.259	0.332278
[R].SRAEAETMYQIK.[Y]	1xPhospho [S1]; 1xiTRAQ4plex [S/K]	P11679	P11679 [280-291]	1.255	0.327687
[K].IEDVGSDEEDDSGK.[D]	1xPhospho [S]; 1xiTRAQ4plex [I/K]	P11499	P11499 [250-263]	1.636	0.710173
[K].EISDDEAEEEK.[G]	1xPhospho [S3]; 1xiTRAQ4plex [E/K]	P11499	P11499 [224-234]	1.384	0.468844
[K].ALQATVGNSYK.[C]	1xPhospho [T5]; 1xiTRAQ4plex [A/K]	P11438	P11438 [316-326]	1.261	0.334568
[R].TIDIEPDIETLLSQQSGNS.[-]	1xPhospho [S/T]; 1xiTRAQ4plex [N-Term]	P11352	P11352 [183-201]	1.516	0.60027
[K].YSFCTDHAVLVQTR.[G]	1xPhospho [Y/T/S]; 1xiTRAQ4plex [N-Term]; 1xCarbamidomethyl [C4]	P11276	P11276 [398-411]	1.675	0.744161
[K].ELVSSSSSGSDSDSEVEK.[K]	1xPhospho [S]; 1xiTRAQ4plex [N-Term]	P11031	P11031 [6-23]	4.909	2.29543
[KR].LYSEFLGK.[RQ]	1xPhospho [S/Y]; 1xiTRAQ4plex [K8]	P10649; P15626; P19639	P10649 [137-144]; P15626 [137-144]; P19639 [137-144]	1.439	0.525067
[K].LGLDFPNLPYLIDGSHK.[IV]	1xPhospho [Y/S]; 1xiTRAQ4plex [L/K]	P10649; P15626	P10649 [53-69]; P15626 [53-69]	1.639	0.712816
[R].MLLEYTDSSYDEK.[R]	1xPhospho [T/Y/S]; 1xiTRAQ4plex [M/K]	P10649	P10649 [19-31]	1.272	0.347099
[R].MLLEYTDSSYDEK.[R]	1xOxidation [M1]; 1xPhospho [T/S/Y]; 1xiTRAQ4plex [M/K]	P10649	P10649 [19-31]	1.209	0.273814
[R].QTVAVGVIK.[AN]	1xPhospho [T2]; 1xiTRAQ4plex [Q/K]	P10126	P10126 [431-439]	1.305	0.38405
[K].YSPTSPTYSPTSPK.[YG]	1xPhospho [S/Y/T]; 1xiTRAQ4plex [Y/K]	P08775	P08775 [1909-1922]; [1923-1936]	1.218	0.284514
[K].NLLHVTDTGVGMTR.[E]	1xPhospho [T8]; 1xiTRAQ4plex [N-Term]	P08113	P08113 [143-156]	2.214	1.14666
[K].ESDDKPEIEDVGSDEEEEEK.[K]	1xPhospho [S13]; 1xiTRAQ4plex [N-Term]	P07901	P07901 [251-270]	1.776	0.828632
[R].DKEVSDDEAEEK.[E]	1xPhospho [S5]; iTRAQ4plex [D]	P07901	P07901 [227-238]	1.488	0.573375
[K].ESDDKPEIEDVGSDEEEEEK.[K]	1xPhospho [S13]; 1xiTRAQ4plex [N-Term]	P07901	P07901 [251-270]	1.39	0.475085
[K].EVSDDEAEEK.[E]	1xPhospho [S3]; 1xiTRAQ4plex [K/E]	P07901	P07901 [229-238]	1.367	0.451013
[K].ESDDKPEIEDVGSDEEEEEKK.[D]	1xPhospho [S13]; 1xiTRAQ4plex [N-Term]	P07901	P07901 [251-271]	1.287	0.364012
[K].MQHLEQTLSK.[E]	1xOxidation [M1]; 1xPhospho [T7]; 1xiTRAQ4plex [M/K]	P07758	P07758 [278-287]	1.229	0.297485
[R].LPCVEDYLSAILNR.[V]	1xPhospho [Y/S]; 1xiTRAQ4plex [N-Term]; 1xCarbamidomethyl [C3]	P07724	P07724 [470-483]	1.281	0.35727
[K].TAESGELHGLTTDEK.[F]	1xPhospho [S/T]; 1xiTRAQ4plex [T/K]	P07309	P07309 [69-83]	1.199	0.261832
[K].IYSHSGEDIEFGCK.[Y]	1xPhospho [S/Y]; 1xiTRAQ4plex [I/K]; 1xCarbamidomethyl [C13]	P06909	P06909 [1194-1207]	1.318	0.39835
[K].SLNPELGTDADK.[E]	1xPhospho [S1]; 1xiTRAQ4plex [N-Term]	P06151	P06151 [213-224]	1.198	0.260628
[R].STTFSTNYR.[S]	1xPhospho [S/Y]; 1xiTRAQ4plex [N-Term]	P05784	P05784 [7-15]	2.634	1.39726
[R].VRPASSAASVYAGAGGSGSR.[I]	1xPhospho [Y/S]; 1xiTRAQ4plex [N-Term]	P05784	P05784 [27-46]	1.453	0.539035
[R].VVSETNDTR.[V]	1xPhospho [S3]; 1xiTRAQ4plex [N-Term]	P05784	P05784 [411-419]	1.287	0.364012
[K].IANDNSLNHEYLPILGLAEFR.[S]	1xPhospho [S6]; 1xiTRAQ4plex [N-Term]	P05201	P05201 [61-81]	1.202	0.265437
[K].GILAADESTGSIAK.[R]	1xPhospho [S/T]; 1xiTRAQ4plex [N-Term]	P05064	P05064 [29-42]	1.919	0.940355
[R].GSPSPASVSSGR.[K]	1xPhospho [S2]; 1xiTRAQ4plex [N-Term]	P04627	P04627 [254-265]	2.31	1.20789
[R].YFDSFGDLSSASAIMGNPK.[V]	1xOxidation [M15]; 1xPhospho [S]; 1xiTRAQ4plex [N-Term]	P02089	P02089 [42-60]	3.463	1.79202
[R].YFDSFGDLSSASAIMGNPK.[V]	1xOxidation [M15]; 1xPhospho [S]; 1xiTRAQ4plex [Y/K]	P02089	P02089 [42-60]	1.841	0.88049
[K].SAVSCLWAK.[V]	1xPhospho [S1]; 1xiTRAQ4plex [S/K]; 1xCarbamidomethyl [C5]	P02089	P02089 [10-18]	1.572	0.652601
[K].VVAGVATALAHK.[Y]	1xPhospho [T7]; 1xiTRAQ4plex [V/K]	P02088; P02089	P02088 [134-145]; P02089 [134-145]	1.488	0.573375
[K].VNSDEVGGEALGR.[L]	1xPhospho [S3]; 1xiTRAQ4plex [N-Term]	P02088	P02088 [19-31]	1.66	0.731183
[K].AAVSCLWGK.[V]	1xPhospho [S4]; 1xiTRAQ4plex [A/K]; 1xCarbamidomethyl [C5]	P02088	P02088 [10-18]	1.642	0.715454
[K].VITAFNDGLNHLDSLK.[G]	1xPhospho [S14]; 1xiTRAQ4plex [N-Term]	P02088	P02088 [68-83]	1.316	0.396159
[R].MFASFPTTK.[T]	1xPhospho [T/S]; 1xiTRAQ4plex [M/K]	P01942	P01942 [33-41]	2.409	1.26843
[K].TYFPHFDVSHGSAQVK.[G]	1xPhospho [S/Y/T]; 1xiTRAQ4plex [T/K]	P01942	P01942 [42-57]	1.517	0.601221
[K].FLASVSTVLTSK.[Y]	1xPhospho [S/T]; 1xiTRAQ4plex [F/K]	P01942	P01942 [129-140]	1.22	0.286881
[K].GGDYALAPGSQSSEMSLR.[D]	1xPhospho [S]; 1xiTRAQ4plex [N-Term]	P01897	P01897 [341-358]	1.512	0.596458
[M].SHHWGYSK.[H]	1xPhospho [S1]; 1xiTRAQ4plex [K8]; 1xAcetyl [N-Term]	P00920	P00920 [2-9]	1.209	0.273814
[K].HPESNFCSR.[S]	1xPhospho [S4]; 1xiTRAQ4plex [N-Term]; 1xCarbamidomethyl [C7]	P00329	P00329 [106-114]	1.4	0.485427
[K].AVYQGPGSSPVK.[S]	1xPhospho [S]; 1xiTRAQ4plex [N-Term]	O88587	O88587 [253-264]	1.527	0.6107
[K].AVYQGPGSSPVK.[S]	1xPhospho [S/Y]; 1xiTRAQ4plex [A/K]	O88587	O88587 [253-264]	1.237	0.306846
[K].SVSTPSEAGSQDSGDGAVGSR.[R]	1xPhospho [S10]; 1xiTRAQ4plex [N-Term]	O88487	O88487 [86-106]	1.279	0.355016
[R].NLTSSSLNDISDKPEK.[D]	1xPhospho [S/T]; iTRAQ4plex [N]	O88343	O88343 [252-267]	1.637	0.711054
[K].ESLKEEDESDDDNM.[-]	1xOxidation [M14]; 1xPhospho [S9]; 1xiTRAQ4plex [E/K]	O70435	O70435 [242-255]	1.59	0.669027
[R].VSSDNVADLHDK.[Y]	1xPhospho [S2]; 1xiTRAQ4plex [V/K]	O55234	O55234 [246-257]	1.276	0.351628
[K].EGEEPTVYSDDEEPKDETAR.[K]	1xPhospho [Y/T/S]; 1xiTRAQ4plex [E/K]	O55022	O55022 [173-192]	1.433	0.519039
[K].EGEEPTVYSDDEEPKDETAR.[K]	1xPhospho [Y/S/T]; 1xiTRAQ4plex [E/K]	O55022	O55022 [173-192]	1.29	0.367371
[R].AEIDSHSFGEK.[N]	1xPhospho [S7]; 1xiTRAQ4plex [N-Term]	O55003	O55003 [73-83]	1.537	0.620117
[K].SEDELRPDVDEHTQK.[T]	1xPhospho [S1]; 1xiTRAQ4plex [S/K]	O54916	O54916 [708-722]	1.445	0.531069
[R].LKSEDELRPDVDEHTQK.[T]	1xPhospho [S3]; 2xiTRAQ4plex [K2; K17]	O54916	O54916 [706-722]	1.383	0.467801
[K].IHGQTIPSDGNIFTYTR.[R]	1xPhospho [T/S]; 1xiTRAQ4plex [N-Term]	O35945	O35945 [140-156]	1.418	0.503858
[K].SFDQLTPEESK.[E]	1xPhospho [S10]; 1xiTRAQ4plex [N-Term]	O35887	O35887 [60-70]	1.525	0.608809
[R].GFSDSGGGPPAK.[Q]	1xPhospho [S]; 1xiTRAQ4plex [G/K]	O35691	O35691 [64-75]	1.302	0.380729
[K].EAGIVHSDAEK.[E]	1xPhospho [S7]; 1xiTRAQ4plex [E/K]	O35691	O35691 [340-350]	1.267	0.341417
[K].VAGQSSPSGIQSR.[K]	1xPhospho [S]; 1xiTRAQ4plex [N-Term]	O35601	O35601 [23-35]	1.397	0.482332
[R].AGSNVMQTFTFYASEDK.[L]	1xOxidation [M6]; 1xPhospho [T/S]; 1xiTRAQ4plex [K17]	O35490	O35490 [66-82]	1.469	0.554834
[R].AGSNVMQTFTFYASEDK.[L]	1xPhospho [S/T]; 1xiTRAQ4plex [A/K]	O35490	O35490 [66-82]	1.292	0.369606
[R].DETLTYAQVDR.[R]	1xPhospho [T/Y]; 1xiTRAQ4plex [N-Term]	O35488	O35488 [76-86]	1.445	0.531069
[K].DYGVYLEDSGHTLR.[G]	1xPhospho [Y/S]; 1xiTRAQ4plex [N-Term]	O08807	O08807 [190-203]	1.222	0.289244
[K].TECGSTGSPASSFHFK.[E]	1xPhospho [T/S]; 1xiTRAQ4plex [T/K]; 1xCarbamidomethyl [C3]	O08796	O08796 [66-81]	1.391	0.476122
[K].SSHTAVSDPSSTPTK.[I]	2xPhospho [S/T]; 1xiTRAQ4plex [S/K]	O08785	O08785 [440-454]	1.23	0.298658
[R].FDHSPTPSASSR.[S]	1xPhospho [S4]; 1xiTRAQ4plex [N-Term]	O08785	O08785 [424-435]	1.214	0.279768
[R].SDVDSSSESESEGAAPSTPR.[V]	1xPhospho [S11]; 1xiTRAQ4plex [N-Term]	O08784	O08784 [603-622]	1.579	0.659011
[R].SESSGNLPSVADTR.[S]	1xPhospho [S]; 1xiTRAQ4plex [N-Term]	O08715-4	O08715-4 [134-147]	2.955	1.56316
[R].RRSESSGNLPSVADTR.[S]	1xPhospho [S]; 1xiTRAQ4plex [N-Term]	O08715-4	O08715-4 [132-147]	1.518	0.602172
[K].SPDEATAADQESEDDLSASR.[T]	1xPhospho [T/S]; 1xiTRAQ4plex [N-Term]	F8VPU2	F8VPU2 [881-900]	1.518	0.602172
[R].SSSLSDPLEESSPIAAIFDTENLEK.[I]	1xPhospho [S]; 1xiTRAQ4plex [S/K]	E9Q557	E9Q557 [2618-2642]	4.811	2.26634
[R].SGSLSLTQFADMISLK.[N]	1xPhospho [S]; 1xiTRAQ4plex [S/K]	E9Q557	E9Q557 [2561-2576]	3.392	1.76214
[R].SMSFQGIR.[Q]	1xOxidation [M2]; 1xPhospho [S1]; 1xiTRAQ4plex [N-Term]	E9Q557	E9Q557 [2219-2226]	2.575	1.36457
[R].SMSFQGIR.[Q]	1xPhospho [S1]; 1xiTRAQ4plex [N-Term]	E9Q557	E9Q557 [2219-2226]	2.23	1.15704
[K].GAGGYTCQSGSGWDEFTK.[R]	1xPhospho [S/T]; 1xiTRAQ4plex [G/K]; 1xCarbamidomethyl [C7]	E9Q557	E9Q557 [180-197]	1.303	0.381837
[R].SPADSLSSAAGASELSAEGAGK.[G]	1xPhospho [S1]; 1xiTRAQ4plex [S/K]	E9Q1P8	E9Q1P8 [250-271]	1.503	0.587845
[K].VGVAEGSPVSR.[R]	1xPhospho [S7]; 1xiTRAQ4plex [N-Term]	B2RUP2	B2RUP2 [143-153]	1.313	0.392867
[K].IDSHPSPSHSSTVK.[D]	1xPhospho [S]; 1xiTRAQ4plex [I/K]	B1AZI6	B1AZI6 [1412-1425]	1.244	0.314986
[K].IDSHPSPSHSSTVK.[D]	1xPhospho [S6]; 1xiTRAQ4plex [K14]	B1AZI6	B1AZI6 [1412-1425]	1.198	0.260628
[R].SSPPPLSGASEVDAGELGSER.[T]	1xPhospho [S]; 1xiTRAQ4plex [N-Term]	A6X919	A6X919 [22-42]	1.45	0.536053
[R].EVSPAPATQGESR.[Q]	1xPhospho [S3]; 1xiTRAQ4plex [N-Term]	A6H619	A6H619 [1199-1211]	1.21	0.275007
[R].YNSYDINR.[D]	1xPhospho [Y1]; 1xiTRAQ4plex [N-Term]	A2RSQ0	A2RSQ0 [176-183]	1.389	0.474047
[K].SPTHASPQHTQTEK.[D]	1xPhospho [T/S]; 1xiTRAQ4plex [N-Term]	A2RSJ4	A2RSJ4 [418-431]	2.464	1.301
[K].SGSGEMTSEGSHTK.[D]	1xPhospho [S]; 1xiTRAQ4plex [S/K]	A2RSJ4	A2RSJ4 [986-999]	1.338	0.420078
[R].SIEDLHR.[G]	1xPhospho [S1]; 1xiTRAQ4plex [N-Term]	A2APV2-3	A2APV2-3 [171-177]	1.309	0.388465
[R].SSAYGDATAEGHPAGPGSVSSSTGAISTATGHQEGDGSEGEGEGEAEGDVHTSNR.[L]	1xPhospho [S/T]; 1xiTRAQ4plex [N-Term]	A2AN08-5	A2AN08-5 [2940-2994]	2.509	1.32711
[R].HVTLPSSPR.[S]	1xPhospho [S/T]; 1xiTRAQ4plex [N-Term]	A2AN08-5	A2AN08-5 [2738-2746]	1.332	0.413594
[R].TSPADHGGSVGSESGGSAVDSVAGEHSVSGR.[S]	1xPhospho [S/T]; 1xiTRAQ4plex [N-Term]	A2AN08-5	A2AN08-5 [2909-2939]	1.301	0.379621
[K].EFHPLPVNHEGDSSR.[N]	1xPhospho [S13]; 1xiTRAQ4plex [N-Term]	A2AJL3	A2AJL3 [96-110]	1.24	0.31034
[R].SCSVPLPSNHGEVDELR.[Q]	1xPhospho [S]; 1xiTRAQ4plex [N-Term]; 1xCarbamidomethyl [C2]	A2AJ88	A2AJ88 [377-393]	1.2	0.263034
[K].ESAEQEGFADILSQK.[R]	1xPhospho [S2]; 1xiTRAQ4plex [E/K]	A2AJ15	A2AJ15 [101-115]	1.34	0.422233
[R].GSPSGGSTAETSDTASIR.[S]	1xPhospho [T/S]; 1xiTRAQ4plex [N-Term]	A2A7S8-2	A2A7S8-2 [458-475]	1.805	0.851999
[R].QSLSSADNLEPDVQGHQVAAR.[F]	1xPhospho [S]; 1xiTRAQ4plex [N-Term]	A2A5R2	A2A5R2 [352-372]	2.007	1.00504
