# Supplementary material for: Protein phosphatase 2A regulates cytotoxicity and drug resistance by dephosphorylating AHR and MDR1
Source: J Biol Chem. 2022 Apr 8;298(5):101918. doi: 10.1016/j.jbc.2022.101918 (PMC9118923; doi:10.1016/j.jbc.2022.101918)
Supplement: Supplemental Data S3 [file mmc4.xls]

## Sheet: Sheet1
Data S3 The perturbed canonical pathways attributable to PP2A inactivation in two omics datasets
up-regulated phosphoprpteins	-log(p-value)	DEGs	-log(p-value)
Urea Cycle	7.04	NRF2-mediated Oxidative Stress Response	7.41
EIF2 Signaling	5.98	Glioma Signaling	5.33
LXR/RXR Activation	5.61	Non-Small Cell Lung Cancer Signaling	5.3
Sertoli Cell-Sertoli Cell Junction Signaling	5.54	LPS/IL-1 Mediated Inhibition of RXR Function	4.82
mTOR Signaling	5.54	Chronic Myeloid Leukemia Signaling	4.54
Epithelial Adherens Junction Signaling	5.33	Pancreatic Adenocarcinoma Signaling	4.4
Tight Junction Signaling	5.25	Nicotine Degradation II	4.24
Insulin Receptor Signaling	5.2	IGF-1 Signaling	4.02
Xenobiotic Metabolism AHR Signaling Pathway	4.99	Xenobiotic Metabolism Signaling	3.87
Sirtuin Signaling Pathway	4.72	Oxidative Ethanol Degradation III	3.81
Autophagy	4.72	GDP-mannose Biosynthesis	3.67
Superpathway of Citrulline Metabolism	4.43	PDGF Signaling	3.65
Glycolysis I	4.32	Thrombopoietin Signaling	3.48
Ferroptosis Signaling Pathway	4.28	Protein Ubiquitination Pathway	3.47
ILK Signaling	4.12	Virus Entry via Endocytic Pathways	3.45
Xenobiotic Metabolism PXR Signaling Pathway	4.1	Aryl Hydrocarbon Receptor Signaling	3.45
RHOA Signaling	3.96	ILK Signaling	3.34
Arginine Biosynthesis IV	3.7	Germ Cell-Sertoli Cell Junction Signaling	3.3
PPARα/RXRα Activation	3.69	Superpathway of Melatonin Degradation	3.12
Apelin Pancreas Signaling Pathway	3.68	Nicotine Degradation III	3.04
Regulation of eIF4 and p70S6K Signaling	3.58	Paxillin Signaling	3.03
Actin Cytoskeleton Signaling	3.52	Colanic Acid Building Blocks Biosynthesis	3
AMPK Signaling	3.43	Integrin Signaling	2.96
Gluconeogenesis I	3.28	Senescence Pathway	2.96
Role of PKR in Interferon Induction and Antiviral Response	3.23	Reelin Signaling in Neurons	2.9
Endocannabinoid Cancer Inhibition Pathway	3.22	Actin Cytoskeleton Signaling	2.88
Polyamine Regulation in Colon Cancer	2.99	RAC Signaling	2.85
Histidine Degradation III	2.98	Synaptogenesis Signaling Pathway	2.84
PXR/RXR Activation	2.9	Xenobiotic Metabolism PXR Signaling Pathway	2.84
FXR/RXR Activation	2.89	PAK Signaling	2.81
Glucocorticoid Receptor Signaling	2.89	Renal Cell Carcinoma Signaling	2.8
Neuregulin Signaling	2.86	CLEAR Signaling Pathway	2.8
Noradrenaline and Adrenaline Degradation	2.84	Fcγ Receptor-mediated Phagocytosis in Macrophages and Monocytes	2.8
Integrin Signaling	2.8	IL-2 Signaling	2.75
Germ Cell-Sertoli Cell Junction Signaling	2.75	Xenobiotic Metabolism General Signaling Pathway	2.75
HIPPO signaling	2.7	Xenobiotic Metabolism CAR Signaling Pathway	2.7
Sucrose Degradation V (Mammalian)	2.67	Hereditary Breast Cancer Signaling	2.69
NADH Repair	2.65	Acetone Degradation I (to Methylglyoxal)	2.69
Valine Degradation I	2.63	IL-3 Signaling	2.65
Aryl Hydrocarbon Receptor Signaling	2.58	Melatonin Degradation I	2.65
CSDE1 Signaling Pathway	2.58	UDP-N-acetyl-D-galactosamine Biosynthesis II	2.63
Fatty Acid β-oxidation I	2.54	Growth Hormone Signaling	2.6
Regulation of Actin-based Motility by Rho	2.53	Role of JAK1 and JAK3 in γc Cytokine Signaling	2.6
Acute Phase Response Signaling	2.51	HGF Signaling	2.6
NRF2-mediated Oxidative Stress Response	2.51	Cell Cycle Control of Chromosomal Replication	2.56
Apelin Cardiac Fibroblast Signaling Pathway	2.48	Prolactin Signaling	2.54
eNOS Signaling	2.46	Macropinocytosis Signaling	2.48
Prostate Cancer Signaling	2.4	Renin-Angiotensin Signaling	2.47
Osteoarthritis Pathway	2.37	GM-CSF Signaling	2.45
Signaling by Rho Family GTPases	2.24	Tryptophan Degradation to 2-amino-3-carboxymuconate Semialdehyde	2.44
Granzyme A Signaling	2.22	Insulin Receptor Signaling	2.44
Phenylalanine Degradation IV (Mammalian, via Side Chain)	2.22	Cell Cycle: G1/S Checkpoint Regulation	2.43
Cellular Effects of Sildenafil (Viagra)	2.22	EGF Signaling	2.39
TR/RXR Activation	2.19	Clathrin-mediated Endocytosis Signaling	2.39
Spliceosomal Cycle	2.16	Melanoma Signaling	2.38
BAG2 Signaling Pathway	2.16	Epithelial Adherens Junction Signaling	2.34
Xenobiotic Metabolism CAR Signaling Pathway	2.16	CNTF Signaling	2.31
Antigen Presentation Pathway	2.16	SPINK1 General Cancer Pathway	2.31
Ethanol Degradation II	2.16	Bupropion Degradation	2.29
Citrulline-Nitric Oxide Cycle	2.15	Agrin Interactions at Neuromuscular Junction	2.28
Tyrosine Degradation I	2.15	ERBB4 Signaling	2.28
Remodeling of Epithelial Adherens Junctions	2.09	Signaling by Rho Family GTPases	2.23
Paxillin Signaling	2.07	Cholecystokinin/Gastrin-mediated Signaling	2.23
Oxytocin Signaling Pathway	2.05	Prostate Cancer Signaling	2.23
Pyridoxal 5'-phosphate Salvage Pathway	2.05	Molecular Mechanisms of Cancer	2.23
RAR Activation	2.04	VEGF Signaling	2.21
Type II Diabetes Mellitus Signaling	2.04	EIF2 Signaling	2.18
Apelin Adipocyte Signaling Pathway	2.02	ERBB Signaling	2.17
Glycogen Biosynthesis II (from UDP-D-Glucose)	1.98	IL-4 Signaling	2.16
Isoleucine Degradation I	1.91	TR/RXR Activation	2.16
MSP-RON Signaling In Cancer Cells Pathway	1.89	Semaphorin Neuronal Repulsive Signaling Pathway	2.16
ERK/MAPK Signaling	1.89	ERB2-ERBB3 Signaling	2.12
Salvage Pathways of Pyrimidine Ribonucleotides	1.87	Remodeling of Epithelial Adherens Junctions	2.12
Maturity Onset Diabetes of Young (MODY) Signaling	1.85	GDNF Family Ligand-Receptor Interactions	2.12
Death Receptor Signaling	1.82	CXCR4 Signaling	2.09
Serotonin Degradation	1.82	Natural Killer Cell Signaling	2.09
Xenobiotic Metabolism Signaling	1.79	Cyclins and Cell Cycle Regulation	2.09
VEGF Signaling	1.78	Regulation of Cellular Mechanics by Calpain Protease	2.08
Glutaryl-CoA Degradation	1.78	Huntington's Disease Signaling	2.08
NAD Signaling Pathway	1.77	ERK/MAPK Signaling	2.07
Pulmonary Healing Signaling Pathway	1.71	JAK/STAT Signaling	2.04
PI3K/AKT Signaling	1.68	VEGF Family Ligand-Receptor Interactions	2.04
Cancer Drug Resistance By Drug Efflux	1.67	Thyroid Cancer Signaling	2
Retinoate Biosynthesis I	1.66	Role of Tissue Factor in Cancer	1.99
IGF-1 Signaling	1.65	Insulin Secretion Signaling Pathway	1.94
Apoptosis Signaling	1.63	Glioblastoma Multiforme Signaling	1.93
Telomerase Signaling	1.63	Sertoli Cell-Sertoli Cell Junction Signaling	1.91
Endocannabinoid Developing Neuron Pathway	1.63	Role of MAPK Signaling in Promoting the Pathogenesis of Influenza	1.9
Citrulline Biosynthesis	1.62	HIF1α Signaling	1.88
LPS/IL-1 Mediated Inhibition of RXR Function	1.57	Xenobiotic Metabolism AHR Signaling Pathway	1.88
Acetyl-CoA Biosynthesis III (from Citrate)	1.56	ID1 Signaling Pathway	1.86
Adenine and Adenosine Salvage VI	1.56	Telomerase Signaling	1.85
Citrulline Degradation	1.56	Role of BRCA1 in DNA Damage Response	1.83
p70S6K Signaling	1.56	Polyamine Regulation in Colon Cancer	1.78
Glutathione Redox Reactions I	1.56	Choline Degradation I	1.76
Estrogen Receptor Signaling	1.54	Glutamine Degradation I	1.76
Glucose and Glucose-1-phosphate Degradation	1.53	L-cysteine Degradation III	1.76
Dopamine Degradation	1.52	PPARα/RXRα Activation	1.74
Pulmonary Fibrosis Idiopathic Signaling Pathway	1.51	Hypoxia Signaling in the Cardiovascular System	1.73
Protein Ubiquitination Pathway	1.5	Glutathione-mediated Detoxification	1.71
Aldosterone Signaling in Epithelial Cells	1.49	PTEN Signaling	1.71
Mitochondrial Dysfunction	1.48	Ephrin Receptor Signaling	1.7
Molecular Mechanisms of Cancer	1.48	Adipogenesis pathway	1.69
Leukocyte Extravasation Signaling	1.46	Neurotrophin/TRK Signaling	1.68
Pentose Phosphate Pathway	1.45	14-3-3-mediated Signaling	1.68
Tryptophan Degradation III (Eukaryotic)	1.43	Bladder Cancer Signaling	1.67
Protein Kinase A Signaling	1.42	Folate Transformations I	1.66
Acute Myeloid Leukemia Signaling	1.42	Role of MAPK Signaling in the Pathogenesis of Influenza	1.62
Thrombin Signaling	1.41	Coronavirus Pathogenesis Pathway	1.57
PFKFB4 Signaling Pathway	1.4	UVA-Induced MAPK Signaling	1.57
Nitric Oxide Signaling in the Cardiovascular System	1.4	DNA Double-Strand Break Repair by Homologous Recombination	1.55
Erythropoietin Signaling Pathway	1.39	Neuregulin Signaling	1.55
Gap Junction Signaling	1.38	Salvage Pathways of Pyrimidine Ribonucleotides	1.53
Apelin Muscle Signaling Pathway	1.37	CSDE1 Signaling Pathway	1.51
MYC Mediated Apoptosis Signaling	1.37	UVB-Induced MAPK Signaling	1.51
Synaptogenesis Signaling Pathway	1.36	Estrogen Receptor Signaling	1.51
Dilated Cardiomyopathy Signaling Pathway	1.34	LXR/RXR Activation	1.5
Semaphorin Neuronal Repulsive Signaling Pathway	1.34	Cancer Drug Resistance By Drug Efflux	1.49
Crosstalk between Dendritic Cells and Natural Killer Cells	1.34	PXR/RXR Activation	1.48
GDP-glucose Biosynthesis	1.32	Gluconeogenesis I	1.43
NF-κB Signaling	1.3	GDP-glucose Biosynthesis	1.39
		Acute Phase Response Signaling	1.37
		FXR/RXR Activation	1.35
		Glycolysis I	1.34
		Fatty Acid Activation	1.33
		Mitochondrial Dysfunction	1.32
		NF-κB Signaling	1.3
