# Supplementary material for: Protein phosphatase 2A regulates cytotoxicity and drug resistance by dephosphorylating AHR and MDR1
Source: J Biol Chem. 2022 Apr 8;298(5):101918. doi: 10.1016/j.jbc.2022.101918 (PMC9118923; doi:10.1016/j.jbc.2022.101918)
Supplement: Supplemental Data S4 [file mmc5.xls]

## Sheet: Sheet1
Data S4 The altered metabolic enzyme genes in HO mouse liver
Transcript_ID	Gene_id	Symbol	log2FoldChange	Pvalue
phase I enzyme
ENSMUST00000025946	ENSMUSG00000024987	Cyp26a1	2.00477	2.35e-05
ENSMUST00000073391	ENSMUSG00000062432	Cyp26c1	1.655	0.00093259
ENSMUST00000170227	ENSMUSG00000091867	Cyp2a22	-3.92656	1.05e-16
ENSMUST00000206957	ENSMUSG00000091867	Cyp2a22	-3.92316	6.36e-07
ENSMUST00000098657	ENSMUSG00000074254	Cyp2a4（cyp2a6）	-1.91159	7.88e-11
ENSMUST00000165641	ENSMUSG00000005547	Cyp2a5（cyp2a7）	-1.42906	0.0440207
ENSMUST00000049178	ENSMUSG00000042248	Cyp2c37（cyp2c8）	-1.18816	0.0317896
ENSMUST00000035488	ENSMUSG00000032808	Cyp2c38（cyp2c8）	1.22865	9.82e-05
ENSMUST00000160476	ENSMUSG00000025004	Cyp2c40	-1.83319	4.02e-20
ENSMUST00000163090	ENSMUSG00000025004	Cyp2c40（cyp2c8）	-2.4496	0.000114144
ENSMUST00000068094	ENSMUSG00000054827	Cyp2c50（cyp2c8）	-2.7752	0.000112457
ENSMUST00000168838	ENSMUSG00000092008	Cyp2c69	-3.99345	2.61e-28
ENSMUST00000051846	ENSMUSG00000060613	Cyp2c70	1.08288	1.35e-09
ENSMUST00000164351	ENSMUSG00000060613	Cyp2c70	1.18868	6.97e-11
ENSMUST00000089129	ENSMUSG00000068086	Cyp2d9（cyp2d6）	1.94397	1.79e-05
ENSMUST00000209253	ENSMUSG00000025479	Cyp2e1	-2.25209	0.00607548
ENSMUST00000206552	ENSMUSG00000052974	Cyp2f2	1.18979	0.00338157
ENSMUST00000133841	ENSMUSG00000052974	Cyp2f2	1.44072	4.9e-06
ENSMUST00000040944	ENSMUSG00000049685	Cyp2g1	-3.90629	1.32e-05
ENSMUST00000124729	ENSMUSG00000082932	Cyp2j8	2.94435	0.0279969
ENSMUST00000126509	ENSMUSG00000015224	Cyp2j9	1.1352	0.000134381
ENSMUST00000106337	ENSMUSG00000027983	Cyp2u1	1.19762	3.62e-05
ENSMUST00000200236	ENSMUSG00000027983	Cyp2u1	1.58593	2.05e-06
ENSMUST00000031741	ENSMUSG00000029727	Cyp3a13	1.29477	0.0075525
ENSMUST00000094111	ENSMUSG00000075551	Cyp3a41a（cyp3a5）	-1.94423	0.000131328
ENSMUST00000075837	ENSMUSG00000075552	Cyp3a41b（cyp3a5）	-2.13625	7.97e-05
ENSMUST00000067479	ENSMUSG00000054417	Cyp3a44（cyp3a7）	-3.01707	0.0266328
ENSMUST00000174696	ENSMUSG00000070419	Cyp3a57	-3.63518	8.39e-06
ENSMUST00000079268	ENSMUSG00000070419	Cyp3a57	-3.15947	0.000604083
ENSMUST00000058785	ENSMUSG00000066072	Cyp4a10（cyp4a11）	-3.01742	0.0146626
ENSMUST00000084343	ENSMUSG00000066071	Cyp4a12a（cyp4a11）	6.41529	0.000215877
ENSMUST00000094887	ENSMUSG00000078597	Cyp4a12b（cyp4a11）	3.3955	0.0472948
ENSMUST00000129918	ENSMUSG00000063929	Cyp4a32	-2.22826	0.0148581
ENSMUST00000084342	ENSMUSG00000063929	Cyp4a32	-1.77161	0.00549607
ENSMUST00000145683	ENSMUSG00000024055	Cyp4f13	1.62474	0.00353596
ENSMUST00000168285	ENSMUSG00000048440	Cyp4f16	-2.88024	0.000234279
ENSMUST00000163736	ENSMUSG00000048440	Cyp4f16	-1.63031	0.0255492
phase II enzyme
ENSMUST00000136120	ENSMUSG00000040181	Fmo1	-4.02012	4.02e-06
ENSMUST00000143902	ENSMUSG00000040181	Fmo1	-1.66162	7.88e-05
ENSMUST00000194197	ENSMUSG00000040170	Fmo2	-2.26888	0.012383
ENSMUST00000143123	ENSMUSG00000040170	Fmo2	-1.44256	0.0181263
ENSMUST00000194061	ENSMUSG00000040170	Fmo2	-1.29021	0.030155
ENSMUST00000156860	ENSMUSG00000040170	Fmo2	-1.03766	0.000423139
ENSMUST00000028010	ENSMUSG00000026691	Fmo3	-4.44574	0.00235169
ENSMUST00000142759	ENSMUSG00000026691	Fmo3	-3.17766	0.0323286
ENSMUST00000140031	ENSMUSG00000026692	Fmo4	-1.08534	0.032616
ENSMUST00000107050	ENSMUSG00000028088	Fmo5	1.08695	0.0246386
ENSMUST00000198532	ENSMUSG00000058135	Gstm1	1.41154	0.0129104
ENSMUST00000153314	ENSMUSG00000058135	Gstm1	3.22069	2.65e-08
ENSMUST00000167523	ENSMUSG00000004032	Gstm5	-2.83041	0.0464902
ENSMUST00000106685	ENSMUSG00000068762	Gstm6	-1.53253	0.0193083
ENSMUST00000106688	ENSMUSG00000004035	Gstm7	-1.05	0.0028957
ENSMUST00000056159	ENSMUSG00000025069	Gsto2	1.42568	0.047418
ENSMUST00000218034	ENSMUSG00000033318	Gstt2	-2.33426	0.000157481
ENSMUST00000038257	ENSMUSG00000033318	Gstt2	-1.54811	0.0353236
ENSMUST00000218646	ENSMUSG00000033318	Gstt2	-1.3499	4.7e-07
ENSMUST00000218500	ENSMUSG00000033318	Gstt2	-1.13773	0.00304366
ENSMUST00000128227	ENSMUSG00000028381	Ugcg	-1.69129	0.0067577
ENSMUST00000155153	ENSMUSG00000028381	Ugcg	-1.36597	0.0354852
ENSMUST00000174266	ENSMUSG00000037470	Uggt1	2.27113	0.0145891
ENSMUST00000173166	ENSMUSG00000037470	Uggt1	4.29922	0.0289763
ENSMUST00000113142	ENSMUSG00000090165	Ugt1a10	-1.80515	6.32e-06
ENSMUST00000049289	ENSMUSG00000090171	Ugt1a2	-1.66995	9.3e-05
ENSMUST00000097659	ENSMUSG00000089943	Ugt1a5	-1.11269	5.56e-05
ENSMUST00000014263	ENSMUSG00000054545	Ugt1a6a	1.02907	0.0259256
ENSMUST00000144755	ENSMUSG00000049152	Ugt3a2	-1.04002	1.65e-10
ENSMUST00000184731	ENSMUSG00000070810	Sult2a6	-3.18383	0.000292573
ENSMUST00000168252	ENSMUSG00000030378	Sult2a8	-1.47184	0.014073
phase III transporter
ENSMUST00000023835	ENSMUSG00000023073	Slc10a2	2.33813	2.26e-05
ENSMUST00000136786	ENSMUSG00000026177	Slc11a1	-5.46075	3.18e-11
ENSMUST00000135137	ENSMUSG00000026177	Slc11a1	1.40535	0.00591583
ENSMUST00000138843	ENSMUSG00000023030	Slc11a2	1.0158	7.02e-10
ENSMUST00000021161	ENSMUSG00000020805	Slc13a5	1.44558	0.000728893
ENSMUST00000207990	ENSMUSG00000020805	Slc13a5	1.46772	6.83e-05
ENSMUST00000153832	ENSMUSG00000029416	Slc15a4	-1.54854	2.77e-05
ENSMUST00000031367	ENSMUSG00000029416	Slc15a4	-1.00316	0.00454794
ENSMUST00000136328	ENSMUSG00000040938	Slc16a11	1.88437	0.0394767
ENSMUST00000140467	ENSMUSG00000025161	Slc16a3	2.39449	0.00944961
ENSMUST00000153466	ENSMUSG00000045775	Slc16a5	-2.79275	0.00985155
ENSMUST00000140739	ENSMUSG00000045775	Slc16a5	-1.57774	7.27e-05
ENSMUST00000144234	ENSMUSG00000001436	Slc19a1	-3.05495	0.0490442
ENSMUST00000136925	ENSMUSG00000001436	Slc19a1	1.24682	0.0232321
ENSMUST00000132984	ENSMUSG00000001436	Slc19a1	4.48927	9.44e-07
ENSMUST00000128622	ENSMUSG00000005089	Slc1a2	-1.07668	0.0214309
ENSMUST00000183255	ENSMUSG00000033147	Slc22a15	-1.75282	0.00122698
ENSMUST00000065634	ENSMUSG00000053303	Slc22a26	-1.88164	0.000283067
ENSMUST00000120522	ENSMUSG00000053303	Slc22a26	-1.87748	0.001163
ENSMUST00000065651	ENSMUSG00000063590	Slc22a28	1.49827	0.00579763
ENSMUST00000113298	ENSMUSG00000075044	Slc22a29	1.58718	0.00169815
ENSMUST00000222533	ENSMUSG00000075044	Slc22a29	1.73409	0.000111225
ENSMUST00000133407	ENSMUSG00000027340	Slc23a2	-1.54758	0.0360891
ENSMUST00000127724	ENSMUSG00000027340	Slc23a2	-1.20482	0.00525134
ENSMUST00000028815	ENSMUSG00000027340	Slc23a2	-1.01169	0.00025615
ENSMUST00000144459	ENSMUSG00000071253	Slc25a16	1.48628	0.00222076
ENSMUST00000140602	ENSMUSG00000019082	Slc25a22	-2.53807	0.0313637
ENSMUST00000106007	ENSMUSG00000019082	Slc25a22	-1.82937	0.0484597
ENSMUST00000156002	ENSMUSG00000019082	Slc25a22	-1.21904	0.0353973
ENSMUST00000139714	ENSMUSG00000021265	Slc25a29	1.40739	0.0198606
ENSMUST00000170810	ENSMUSG00000061904	Slc25a3	2.90332	0.0449586
ENSMUST00000124250	ENSMUSG00000032449	Slc25a36	-2.8644	0.00393373
ENSMUST00000132171	ENSMUSG00000044348	Slc25a53	2.80704	0.00191254
ENSMUST00000220327	ENSMUSG00000040441	Slc26a10	-1.12324	0.00209047
ENSMUST00000050880	ENSMUSG00000039908	Slc26a11	1.03296	0.0406509
ENSMUST00000001253	ENSMUSG00000020651	Slc26a4	3.16678	0.0177909
ENSMUST00000029541	ENSMUSG00000027932	Slc27a3	3.27156	0.0354871
ENSMUST00000166633	ENSMUSG00000023942	Slc29a1	-1.48156	0.00114743
ENSMUST00000042261	ENSMUSG00000037490	Slc2a12	-2.53142	0.0181283
ENSMUST00000178809	ENSMUSG00000018566	Slc2a4	1.52486	0.0175224
ENSMUST00000141837	ENSMUSG00000018566	Slc2a4	2.9527	0.0187672
ENSMUST00000132426	ENSMUSG00000028976	Slc2a5	-2.5644	0.00102567
ENSMUST00000030826	ENSMUSG00000028976	Slc2a5	-1.53532	3.38e-11
ENSMUST00000179074	ENSMUSG00000024069	Slc30a6	3.13617	0.00782033
ENSMUST00000094787	ENSMUSG00000029188	Slc34a2	-1.28946	0.00800051
ENSMUST00000186538	ENSMUSG00000033272	Slc35a4	1.75327	0.000335438
ENSMUST00000036158	ENSMUSG00000033272	Slc35a4	7.40586	6.54e-28
ENSMUST00000125276	ENSMUSG00000049922	Slc35c1	1.22312	0.00018343
ENSMUST00000220792	ENSMUSG00000033114	Slc35d2	3.99675	8.95e-06
ENSMUST00000079041	ENSMUSG00000060181	Slc35e3	1.09604	0.000975545
ENSMUST00000108872	ENSMUSG00000020261	Slc36a1	2.20479	0.0384554
ENSMUST00000215121	ENSMUSG00000032114	Slc37a4	1.14794	0.0205593
ENSMUST00000179094	ENSMUSG00000061306	Slc38a10	2.57331	0.00163739
ENSMUST00000192990	ENSMUSG00000010064	Slc38a3	-1.99041	1.86e-07
ENSMUST00000195843	ENSMUSG00000010064	Slc38a3	-1.42329	1.11e-06
ENSMUST00000167868	ENSMUSG00000010064	Slc38a3	-1.10509	6.09e-07
ENSMUST00000040481	ENSMUSG00000036534	Slc38a7	1.8198	0.0229968
ENSMUST00000180196	ENSMUSG00000053897	Slc39a8	-1.02553	0.00118212
ENSMUST00000218440	ENSMUSG00000048833	Slc39a9	1.01993	0.0307144
ENSMUST00000206598	ENSMUSG00000010095	Slc3a2	-1.17215	0.0386308
ENSMUST00000028469	ENSMUSG00000027075	Slc43a1	-4.18128	0.00191926
ENSMUST00000149727	ENSMUSG00000038178	Slc43a2	-2.91064	0.00430231
ENSMUST00000169547	ENSMUSG00000038178	Slc43a2	1.54123	1.11e-06
ENSMUST00000133582	ENSMUSG00000028412	Slc44a1	1.19503	0.0396093
ENSMUST00000213535	ENSMUSG00000057193	Slc44a2	-1.95554	0.00781362
ENSMUST00000213758	ENSMUSG00000057193	Slc44a2	-1.73086	0.0117077
ENSMUST00000117100	ENSMUSG00000022243	Slc45a2	3.17402	0.000281857
ENSMUST00000130765	ENSMUSG00000079020	Slc45a4	1.06199	0.00175512
ENSMUST00000118527	ENSMUSG00000029650	Slc46a3	-1.49965	0.000490977
ENSMUST00000138244	ENSMUSG00000029650	Slc46a3	-1.4319	0.0159959
ENSMUST00000010267	ENSMUSG00000010122	Slc47a1	-1.17203	0.000133354
ENSMUST00000201925	ENSMUSG00000029141	Slc4a1ap	1.21147	0.000593622
ENSMUST00000153274	ENSMUSG00000028962	Slc4a2	2.17738	0.0337087
ENSMUST00000224752	ENSMUSG00000021733	Slc4a7	-1.82239	0.0252681
ENSMUST00000074298	ENSMUSG00000024485	Slc4a9	1.96142	0.00808795
ENSMUST00000115694	ENSMUSG00000024485	Slc4a9	2.61259	1.3e-08
ENSMUST00000080431	ENSMUSG00000006641	Slc5a6	2.29997	0.000224575
ENSMUST00000171008	ENSMUSG00000030109	Slc6a12	3.65354	0.0302961
ENSMUST00000206545	ENSMUSG00000030096	Slc6a6	-1.48914	0.0451192
ENSMUST00000033752	ENSMUSG00000019558	Slc6a8	-1.28863	0.0234264
ENSMUST00000135769	ENSMUSG00000028542	Slc6a9	-2.4693	0.00628829
ENSMUST00000212397	ENSMUSG00000033106	Slc7a6os	-1.05613	0.00168127
ENSMUST00000130938	ENSMUSG00000037341	Slc9a7	-3.6048	0.0303913
ENSMUST00000084640	ENSMUSG00000062017	Abca14	2.12501	0.0113619
ENSMUST00000127318	ENSMUSG00000018800	Abca5	-1.45935	0.0479417
ENSMUST00000127816	ENSMUSG00000028973	Abcb8	-1.28155	0.0225589
ENSMUST00000073076	ENSMUSG00000028973	Abcb8	-1.24079	0.0402365
ENSMUST00000115077	ENSMUSG00000028973	Abcb8	3.71325	0.0111955
ENSMUST00000047970	ENSMUSG00000032842	Abcc10	-1.10413	0.0318119
ENSMUST00000131423	ENSMUSG00000036872	Abcc12	3.5416	0.0374471
ENSMUST00000150340	ENSMUSG00000022822	Abcc5	1.52544	0.0481239
ENSMUST00000143752	ENSMUSG00000029802	Abcg2	1.18781	0.00495101
