# Supplementary material for: Protein phosphatase 2A regulates cytotoxicity and drug resistance by dephosphorylating AHR and MDR1
Source: J Biol Chem. 2022 Apr 8;298(5):101918. doi: 10.1016/j.jbc.2022.101918 (PMC9118923; doi:10.1016/j.jbc.2022.101918)
Supplement: Supplemental Data S5 [file mmc6.xls]

## Sheet: Sheet1
		Data S5 The validated 60 metabolic DEGs by proteomics analysis
		Phase I/II enzymes		Phase III transporter
ABCA7	1.544	Symbol	Expr Fold Change	Symbol	Expr Fold Change
ABCD1	1.394	CYP1A2	0.534	SLC8B1	0.644
ABCG2	1.28	CYP2A5	0.5	SLC6A12	0.659
CYP1B1	2.283	CYP2B13	0.741	SLC4A1	0.758
CYP26A1	1.272	CYP2B19	0.559	SLC47A1	0.734
CYP2C70	1.401	CYP2C40	0.684	SLC43A1	2.344
CYP2C8	1.268	CYP2C54	0.621	SLC38A7	0.637
CYP2D9	1.694	CYP2C29	0.785	SLC38A3	0.572
CYP2F1	1.361	CYP2D26	0.697	SLC35B2	0.782
CYP4A22	1.834	CYP2E1	0.704	SLC33A1	1.338
CYP7A1	1.223	CYP39A1	0.595	SLC2A2	0.795
CYP8B1	1.306	CYP3A41	0.278	SLC29A1	0.76
GTAS4	1.314	CYP3A44	0.363	SLC27A5	0.79
GSTA5	1.321	CYP4A14	0.786	SLC25A47	2.034
GSTM3	1.496	CYP7A1	0.659	SLC25A46	0.477
GSTM5	1.538	CYP1A1	0.614	SLC25A39	0.545
GSTP1	1.722	SULT1B1	0.702	SLC25A32	0.715
SLC12A7	1.332	SULT1D1	0.791	SLC25A25	2.088
SLC16A12	1.712	SULT2A1	0.477	SLC25A20	0.739
SLC16A2	1.37	SULT2A2	0.609	SLC25A17	0.623
SLC17A2	1.267	SULT3A1	0.239	SLC25A10	0.646
SLC23A1	1.212	CYP2F2	1.361	SLC22A23	0.753
SLC25A25	2.088	CYP4A12	1.834	SLC22A1	0.743
SLC25A47	2.034	CYP8B1	1.306	SLC20A2	0.803
SLC33A1	1.338	GSTA4	1.314	SLC16A2	1.37
SLC35A1	1.231	GSTA5	1.321	SLC16A12	1.712
SLC39A11	1.203	GSTM3	1.496	ABCG2	1.28
SLC43A1	2.344	GSTM5	1.538	MDR1	1.394
SLC44A1	1.278	GSTP1	1.722	ABCA7	1.544
SUMF2	1.382	UGT1A10	1.207	ABCA3	1.686
UGT1A10	1.207	UGT3A1	1.224	ABCA1	1.473
UGT3A1	1.224
