# Supplementary material for: Protein phosphatase 2A regulates cytotoxicity and drug resistance by dephosphorylating AHR and MDR1
Source: J Biol Chem. 2022 Apr 8;298(5):101918. doi: 10.1016/j.jbc.2022.101918 (PMC9118923; doi:10.1016/j.jbc.2022.101918)
Supplement: Supplemental Data S6 [file mmc7.xls]

## Sheet: Sheet1
Data S6 The metabolic enzymes targeted by transcriptional regulators as upstream factors
Upstream Regulator	Molecule Type	p-value	Target Molecules in Dataset	Number
HNF4A	transcription regulator	0.00126	ABCB8,CYP26A1,Cyp2a12/Cyp2a22,CYP2A6 (includes others),CYP2C8,CYP2E1,CYP3A5,CYP4F3,FMO1,FMO2,FMO3,Slc22a26,SLC25A13,SLC26A11,SLC27A2,SLC37A4,SLC39A9,SLC43A1,SLC44A1,SLC7A6OS,UGT1A6,UGT1A9 (includes others)	23
ESR1	ligand-dependent nuclear receptor	0.00029	ABCB1,ABCC5,ABCG2,CYP17A1,CYP2E1,CYP2F1,CYP4A11,CYP4A22,SLC16A3,SLC25A36,SLC2A12,SLC2A4,SLC39A8,SLC3A2,SLC44A1,SLC44A2,SLC6A6,SLC6A8	18
STAT5B	transcription regulator	1.87e-11	ABCB1,CYP17A1,Cyp2a12/Cyp2a22,CYP2A6 (includes others),CYP2C8,Cyp2d9 (includes others),CYP3A5,CYP4A11,CYP4A22,FMO2,GSTP1,SLC16A5,Slc22a26,SLC34A2,SLC47A1	16
NR1I2	ligand-dependent nuclear receptor	1.24e-13	ABCB1,CYP2A6 (includes others),CYP2C8,Cyp2d9 (includes others),CYP3A5,CYP4A11,FMO5,GSTM3,GSTM5,Gstm6,GSTP1,UGT1A3,UGT1A4,UGT1A6	14
RORA	ligand-dependent nuclear receptor	1.26e-12	CYP2A6 (includes others),Cyp2c54 (includes others),Cyp2c70,CYP2C8,CYP2E1,CYP2F1,Cyp3a25 (includes others),CYP3A5,CYP4A11,GSTM2,GSTP1,SLC15A4,SLC1A2,SLC2A4	14
SP1	transcription regulator	7.34e-06	ABCB1,CYP17A1,CYP26A1,Cyp2d9 (includes others),SLC11A1,SLC11A2,SLC19A1,SLC2A12,SLC39A8,SLC4A2,SLC4A7,UGCG,UGT1A9 (includes others)	13
NFE2L2	transcription regulator	2.69e-05	ABCG2,Cyp2a12/Cyp2a22,CYP4A22,FMO1,GSTM5,Gstm6,GSTP1,GSTT2/GSTT2B,SLC6A9,UGT1A6,UGT1A9 (includes others)	13
RORC	ligand-dependent nuclear receptor	1.7e-12	CYP2A6 (includes others),Cyp2c54 (includes others),Cyp2c70,CYP2C8,CYP2E1,CYP2F1,Cyp3a25 (includes others),CYP3A5,CYP4A11,GSTM2,GSTP1,SLC15A4,SLC1A2	13
PPARA	ligand-dependent nuclear receptor	2.79e-05	Cyp2c40 (includes others),Cyp2c54 (includes others),CYP2C8,CYP4A11,GSTM3,GSTP1,GSTT2/GSTT2B,SLC10A2,SLC27A2,SLC2A4,UGT1A9 (includes others)	12
RXRA	ligand-dependent nuclear receptor	4.14e-07	ABCB1,ABCG2,CYP26A1,Cyp2c70,CYP3A5,CYP4A11,SLC10A2,SLC27A5,SLC2A4,SLC6A8,UGT1A9 (includes others)	11
AHR	ligand-dependent nuclear receptor	4.31e-06	ABCG2,CYP17A1,CYP2A6 (includes others),CYP2C8,FMO2,FMO3,GSTM5,SLC16A5,UGCG,UGT1A6,UGT1A9 (includes others)	11
SMARCB1	transcription regulator	2.61e-07	ABCB1,Cyp2c54 (includes others),Cyp2c70,CYP2C8,Cyp2d9 (includes others),CYP2E1,Cyp3a25 (includes others),CYP4A11,SLC37A4	9
NR1I3	ligand-dependent nuclear receptor	4.72e-09	ABCB1,CYP2A6 (includes others),CYP2C8,CYP2F1,CYP3A5,GSTM5,GSTP1,SLC29A1,UGT1A3	9
PPARG	ligand-dependent nuclear receptor	0.00443	ABCG2,CYP26A1,CYP4A11,SLC27A3,SLC2A4,SLC44A1,SLC9A1,UGT1A9 (includes others)	8
NR3C1	ligand-dependent nuclear receptor	0.0296	CYP2A6 (includes others),CYP2C8,CYP3A5,GSTP1,SLC10A2,SLC2A5,SLC43A1,UGCG	8
FOXA2	transcription regulator	0.00156	ABCB1,CYP26A1,Cyp2a12/Cyp2a22,CYP2A6 (includes others),GSTM3,SLC2A4	7
JUN	transcription regulator	0.0141	ABCB1,CYP17A1,GSTP1,SLC10A2,SLC19A1,SLC6A6,UGT1A3	7
SMARCA4	transcription regulator	0.0463	ABCB1,CYP26A1,FMO2,GSTP1,SLC11A1,SLC23A2,SLC2A4	7
SP3	transcription regulator	0.000852	ABCB1,CYP17A1,CYP26A1,SLC19A1,SLC39A8,SLC4A7	6
EPAS1	transcription regulator	0.00126	ABCG2,FMO5,SLC11A2,SLC29A1,SLC2A4,SLC6A8	6
RELA	transcription regulator	0.0344	ABCB1,ABCG2,CYP17A1,SLC1A2,SLC2A4,SLC2A5	6
HNF1A	transcription regulator	0.04	CYP2E1,FMO1,SLC10A2,SLC37A4,SLC4A2,UGT1A9 (includes others)	6
ZBTB20	transcription regulator	6.78e-06	Cyp2c54 (includes others),CYP2C8,CYP2F1,CYP3A5,GSTM5	5
MED1	transcription regulator	0.00135	CYP17A1,CYP3A5,CYP4A11,GSTP1,SLC2A4	5
PRDM1	transcription regulator	0.0106	Cyp2d9 (includes others),SLC16A5,SLC2A5,SLC6A12,SLCO2B1	5
STAT1	transcription regulator	0.04	CYP2C8,Cyp2d9 (includes others),CYP2E1,CYP3A5,CYP4A11	5
HIF1A	transcription regulator	0.0836	ABCB1,CYP4F3,SLC16A3,SLC29A1,SLC2A4	5
NR1H4	ligand-dependent nuclear receptor	0.00255	CYP2C8,CYP3A5,GSTM5,SLC10A2,SLC27A5	5
PGR	ligand-dependent nuclear receptor	0.0196	ABCG2,GSTM3,SLC39A8,SLC9A1,UGCG	5
FOXA3	transcription regulator	0.000957	Cyp2a12/Cyp2a22,CYP2C8,CYP3A5	4
POU2F1	transcription regulator	0.00355	CYP2A6 (includes others),CYP2C8,GSTM3,GSTM5	4
ATF4	transcription regulator	0.0178	ABCG2,SLC3A2,SLC43A1,SLC6A9	4
NFE2L1	transcription regulator	0.000957	CYP4A11,Gstm6,GSTP1	3
LHX1	transcription regulator	0.0162	SLC45A4,SLC47A1,UGT1A3	3
CDX2	transcription regulator	0.0402	ABCB1,CYP26A1,UGT1A9 (includes others)	3
NR0B2	ligand-dependent nuclear receptor	0.015	CYP2C8,GSTM5,SLC10A2	3
THRA	ligand-dependent nuclear receptor	0.0319	SLC2A4,SLC6A12,SLC9A1	3
FOXI1	transcription regulator	0.000255	SLC26A4,SLC4A9	2
MAFF	transcription regulator	0.00138	ABCC5,GSTP1	2
MAFG	transcription regulator	0.00295	ABCC5,GSTP1	2
DBP	transcription regulator	0.00417	CYP26A1,CYP3A5	2
MAFK	transcription regulator	0.00716	ABCC5,GSTP1	2
SS18	transcription regulator	0.0145	SLC16A3,SLC34A2	2
MTDH	transcription regulator	0.0153	CYP26A1,SLC1A2	2
HOXC6	transcription regulator	0.0194	ABCB1,SLC44A1	2
KLF1	transcription regulator	0.0231	SLC3A2,SLC43A1	2
MED13	transcription regulator	0.0231	CYP2A6 (includes others),SLC2A4	2
SQSTM1	transcription regulator	0.029	CYP2A6 (includes others),GSTM5	2
ZNF407	transcription regulator	0.0051	SLC2A4	1
SLC2A4RG	transcription regulator	0.0051	SLC2A4	1
PSMC3IP	transcription regulator	0.0051	CYP17A1	1
CMTM2A	transcription regulator	0.0202	CYP17A1	1
MYBBP1A	transcription regulator	0.0252	SLC2A4	1
UBP1	transcription regulator	0.0302	Cyp2d9 (includes others)	1
EGR4	transcription regulator	0.0352	CYP17A1	1
EBF3	transcription regulator	0.0152	SLC2A4	1
