# Supplementary material for: Protein phosphatase 2A regulates cytotoxicity and drug resistance by dephosphorylating AHR and MDR1
Source: J Biol Chem. 2022 Apr 8;298(5):101918. doi: 10.1016/j.jbc.2022.101918 (PMC9118923; doi:10.1016/j.jbc.2022.101918)
Supplement: Supplemental Data S7 [file mmc8.xls]

## Sheet: Sheet1
Data S7 The regulatory network predicted by IPA analysis between PP2A B55α, B56α, B56δ, or B56ε holoenzyme and various metabolic enzymes
From PP2A to Intermediate Molecule			From Intermediate Molecule to metabolic enzymes
From Molecule(s)	To Molecule(s)		From Molecule(s)	To metabolic enzymes	From Molecule(s)	To metabolic enzymes	From Molecule(s)	To metabolic enzymes
PPP2R2A	AP2M1		ACBD3	SLC11A2	HDAC4	SLC2A4	TP53	SLC2A12
PPP2R2A	Akt		ACBD3	SLC11A2	HDAC4	GSTM3	TP53	SLC3A2
PPP2R2A	ERK		ACBD3	SLC2A4	HDAC5	SLC2A4	TP53	SLC5A6
PPP2R2A	ERK1/2		ACBD5	ABCD3	HR	CYP2F1	TP53	SLC2A12
PPP2R2A	MAP2K1/2		ADRB2	CYP1B1	HR	CYP2F1	TP53	ABCB1
PPP2R2A	MAPK1		ANLN	ABCD3	HSPA8	CYP3A4	TP53	GSTM5
PPP2R2A	MAPT		ANLN	ABCG2	HSPA8	CYP8B1	TP53	SLC19A1
PPP2R2A	RAF1		AP2M1	ABCB11	HSPA8	GSTM5	TP53	SLC2A4
PPP2R2A	TP53		AP2M1	ABCC2	HTT	SLC1A2	TRAF2	GSTP1
PPP2R2A	Tgf beta		APOA1	ABCA1	HTT	ABCA1	TRAF2	GSTZ1
PPP2R2A	UBR5		APOA1	ABCA1	HTT	ABCC10	TRAF2	SLC25A5
PPP2R2A	SAT1		APOA1	ABCA1	HTT	SLC1A2	TUBA4A	SLC25A13
PPP2R2A	CDK1		APOA1	ABCA1	HTT	SLC25A22	TUBA4A	SLC25A20
PPP2R2A	AP2M1		APOA1	ABCA1	HTT	SLC1A2	TUBA4A	SLC27A2
PPP2R2A	Akt		APOA1	ABCA1	JUN	ABCB1	Tgf beta	ABCA1
PPP2R2A	CDK1		APOA1	ABCA1	JUN	CYP17A1	UBB	SLC25A16
PPP2R2A	MAPK1		APOA1	SLC2A4	JUN	CYP1B1	UBB	SLC27A2
PPP2R2A	MAPT		APP	ABCA1	JUN	GSTP1	UBB	SLC45A2
PPP2R2A	RAF1		APP	ABCD3	JUN	SLC19A1	UBR5	SLC16A1
PPP2R2A	UBR5		APP	ABCG2	JUN	SLC6A6	UBR5	SLC25A3
PPP2R2A	ELAVL1		APP	GSTM3	JUN	SULT2A1	UBR5	SLC25A5
PPP2R2A	AAR2		APP	GSTP1	JUN	UGT1A3	UBR5	SLC27A2
PPP2R2A	ACBD3		APP	Gsta4	JUN	GSTP1	UFL1	ABCG2
PPP2R2A	ADRB2		APP	SLC11A2	JUN	SLC10A2	UFL1	GSTK1
PPP2R2A	AHNAK		APP	SLC1A2	JUN	SLC6A6	USP7	SLC2A2
PPP2R2A	AMOTL2		APP	SLC2A4	JUN	CYP2E1	VAMP7	SLC2A4
PPP2R2A	ANKLE2		APP	ABCG2	JUN	ABCB1	VAMP7	SLC2A4
PPP2R2A	ANLN		APPL1	SLC2A4	JUN	CYP8B1	VCP	ABCA1
PPP2R2A	APOA1		AR	ABCA1	JUN	GSTP1	VCP	CYP2C9
PPP2R2A	APPL1		AR	ABCC4	JUN	SLC10A2	VCP	GSTZ1
PPP2R2A	AR		AR	CYP17A1	JUN	SLC19A1	VCP	SLC38A10
PPP2R2A	ARL2		AR	GSTM1	KLF15	SLC25A20	VCP	SLC3A2
PPP2R2A	ATXN1		AR	SLC25A13	KLF15	SLC2A4	WNT3A	CYP2F1
PPP2R2A	BAG5		AR	SLC39A8	KLF15	SLC25A20	WNT3A	SLC27A2
PPP2R2A	BRAF		AR	SLC3A2	KLF15	SLC2A4	WNT3A	CYP1A1
PPP2R2A	BRD4		AR	SLC43A1	KLF4	CYP26A1	WNT3A	SULT2A1
PPP2R2A	CAMK4		AR	SULT2A1	KLF4	SLC4A7	WWP2	SLC25A3
PPP2R2A	CCAR2		AR	UGT2B28	KLF4	SLC4A7	WWP2	SLC25A5
PPP2R2A	CCT2		AR	CYP17A1	KLF4	CYP1A1	YAP1	ABCD3
PPP2R2A	CCT3		AR	GSTP1	L-alpha-palmitoyloleolyl-phosphatidylcholine	ABCA1	YAP1	SLC25A11
PPP2R2A	CCT4		AR	ABCD3	LIPE	ABCA1	YAP1	SLC25A3
PPP2R2A	CCT8		ARNT	CYP1A1	LIPE	SLC2A4	YAP1	SLC25A5
PPP2R2A	CDC34		ARNT	CYP1A1	LNX1	ABCA1	YWHAB	SLC4A7
PPP2R2A	CDC42		ARNT	CYP1B1	LNX1	ABCB1	YWHAB	SLC9A1
PPP2R2A	CDK17		ARNT	CYP1A1	LRP1B	ABCA1	YWHAE	GSTM3
PPP2R2A	CFTR		ARNT	CYP1A2	MAFB	SLC2A2	YWHAE	SLC25A13
PPP2R2A	CIP2A		ARNT	CYP1B1	MAP2K1/2	SLC9A1	YWHAE	SLC25A5
PPP2R2A	CREBBP		ARNT	CYP2A6 (includes others)	MAPK1	SLC27A2	YWHAG	SLC25A3
PPP2R2A	CRNKL1		ARNT	UGT1A6	MAPK1	SLC4A7	YWHAQ	SLC27A2
PPP2R2A	CSNK2A2		ARNT	ABCB1	MAPK1	GSTP1	YWHAZ	SLC25A3
PPP2R2A	CUL3		ARNT	CYP1A1	MAPK1	SLC2A4	YWHAZ	SLC25A5
PPP2R2A	DAPK1		ARNT	CYP1B1	MAPT	SLC1A2	YWHAZ	SLC27A2
PPP2R2A	DERL1		Akt	SLC2A4	MAPT	ABCG2	YWHAZ	SLC9A1
PPP2R2A	DSP		Akt	SLC9A1	MAPT	GSTM5	ZBTB7B	SLC27A2
PPP2R2A	ECSIT		Akt	GSTK1	MAPT	GSTP1	ZCCHC8	CYP2C9
PPP2R2A	EDRF1		Akt	SLC1A2	MAPT	SLC16A3	ZCCHC8	SLC4A1AP
PPP2R2A	EFTUD2		Akt	SLC22A5	MAPT	SLC1A2	ZDHHC17	SLC16A3
PPP2R2A	EGFR		Akt	SLC2A4	MAPT	SLC38A3	ZDHHC17	SLC39A8
PPP2R2A	EIF4EBP1		Akt	SLC4A7	MAPT	SLC4A2	ZEB2	CYP4F3
PPP2R2A	FANCD2		Akt	SLC2A4	MAPT	SLC1A2	ZFPL1	ABCC1
PPP2R2A	FECH		Akt	ABCG2	MAPT	SLC2A4	ZFPL1	ABCD3
PPP2R2A	FOXC2		Akt	SLC2A4	MCM2	CYP1A1	ZFPL1	SLC19A1
PPP2R2A	FOXD4		BCL2	ABCC1	MEF2C	SLC2A4	ZFPL1	SLC29A1
PPP2R2A	GAPDH		BCL2	ABCD3	MEN1	SLC2A2	ZFPL1	SLC30A1
PPP2R2A	GRB2		BHLHE40	GSTM3	MLH1	ABCC3	ZFPL1	SLC30A6
PPP2R2A	HDAC5		BHLHE40	SLC11A2	MLH1	GSTP1	ZFPL1	SLC33A1
PPP2R2A	HR		BHLHE40	SLC16A3	MTOR	CYP17A1	ZFPL1	SLC3A2
PPP2R2A	HSPA8		BHLHE40	SLC1A2	MTOR	GSTM5	ZFPL1	SLC4A2
PPP2R2A	IQGAP3		BHLHE40	SLC6A6	MTOR	GSTZ1	ZFPL1	SLC4A7
PPP2R2A	KLF4		BMP7	SLC2A4	MTOR	SLC16A3	ZFPL1	SLC6A8
PPP2R2A	KSR1		BRAF	SLC9A1	MTOR	SLC2A4	ZFPL1	SLC9A1
PPP2R2A	LRFN4		BRAF	SLC22A5	MTOR	CYP2B6
PPP2R2A	LRP1B		BRAF	SLC9A1	MTOR	CYP3A5
PPP2R2A	MAFB		BRAF	SLC2A4	NANOG	ABCB1
PPP2R2A	MAPK1		BRD4	ABCC4	NCOA1	ABCA1
PPP2R2A	MAPT		BRD4	SLC19A1	NCOA1	CYP1A1
PPP2R2A	MCM2		BTRC	ABCD3	NCOA1	CYP2C9
PPP2R2A	MEF2C		CAMK4	ABCA1	NCOA1	SLC2A2
PPP2R2A	MEN1		CANX	ABCA1	NCOA1	ABCB11
PPP2R2A	MLH1		CANX	ABCA1	NCOA1	CYP1A1
PPP2R2A	MTA2		CANX	ABCG5	NCOA1	CYP2B6
PPP2R2A	MTOR		CBX1	CYP2B6	NCOA1	CYP2C9
PPP2R2A	MTREX		CBX5	ABCB1	NCOR1	CYP17A1
PPP2R2A	NCOR1		CBX5	CYP1B1	NCOR1	CYP3A5
PPP2R2A	NDUFAF1		CBX5	CYP2B6	NCOR1	ABCB11
PPP2R2A	NOD2		CCND1	ABCC4	NFkB (complex)	ABCB1
PPP2R2A	NOSIP		CCND1	SLC4A4	NFkB (complex)	ABCD3
PPP2R2A	NTRK1		CDC34	ABCD3	NFkB (complex)	SLC11A2
PPP2R2A	OBSL1		CDC42	SLC9A1	NFkB (complex)	SLC16A3
PPP2R2A	PARP1		CDC42	ABCA1	NFkB (complex)	SLC1A2
PPP2R2A	PHB		CDC42	SLC2A4	NFkB (complex)	SLC2A12
PPP2R2A	PPP2CA		CDK2	CYP3A4	NFkB (complex)	SLC2A2
PPP2R2A	PPP2CB		CFTR	SLC4A4	NFkB (complex)	SLC2A4
PPP2R2A	PPP2R2C		CFTR	ABCA1	NFkB (complex)	SLC2A5
PPP2R2A	PTPA		CFTR	CYP2B6	NFkB (complex)	SLC37A4
PPP2R2A	RAF1		CFTR	CYP3A5	NFkB (complex)	CYP3A4
PPP2R2A	TP53		CFTR	CYP4A11	NFkB (complex)	CYP3A5
PPP2R2A	UBR5		CFTR	CYP4V2	NTRK1	ABCB1
PPP2R2A	JUN		CFTR	Cyp2c40 (includes others)	NTRK1	ABCB7
PPP2R2A	ZEB2		CFTR	Cyp2d26	NTRK1	ABCC1
PPP2R2C	PPP2R2A		CFTR	Cyp2d9 (includes others)	NTRK1	ABCD2
PPP2R2D	PPP2R2A		CFTR	Cyp3a25 (includes others)	NTRK1	ABCD3
PPP2R5A	EIF4E		CFTR	SLC27A2	NTRK1	GSTP1
PPP2R5A	LIPE		CFTR	SLC37A4	NXF1	ABCC5
PPP2R5A	MAP3K3		CFTR	ABCB7	NXF1	ABCD3
PPP2R5A	PP2A		CFTR	ABCB8	NXF1	GSTM3
PPP2R5A	CTNNB1		CFTR	ABCC11	OBSL1	ABCD3
PPP2R5A	BCL2		CFTR	ABCC4	PARP1	ABCA1
PPP2R5A	APC		CIP2A	SLC16A3	PGRMC1	CYP3A4
PPP2R5A	Ca2+		CLOCK	CYP26A1	PGRMC1	ABCB7
PPP2R5A	PRKN		CLOCK	SLC1A2	PGRMC1	ABCD3
PPP2R5A	BCL2		CREBBP	SLC43A1	PGRMC1	CYP1A2
PPP2R5A	EIF4E		CREBBP	CYP8B1	PGRMC1	CYP1B1
PPP2R5A	LIPE		CREBBP	SLC1A2	PGRMC1	CYP2B6
PPP2R5A	MAP3K3		CSNK2A2	ABCA1	PGRMC1	CYP2C8
PPP2R5A	BCL2		CTNNB1	ABCB1	PGRMC1	CYP2C9
PPP2R5A	CANX		CTNNB1	ABCC1	PGRMC1	CYP3A4
PPP2R5A	CBX1		CTNNB1	ABCD2	PGRMC1	CYP3A5
PPP2R5A	CBX5		CTNNB1	CYP1A1	PGRMC1	Cyp2d9 (includes others)
PPP2R5A	CDC27		CTNNB1	CYP1A2	PHB	ABCB7
PPP2R5A	CDK2		CTNNB1	CYP1B1	PIN1	SLC29A1
PPP2R5A	CHEK2		CTNNB1	CYP2A6 (includes others)	PIN1	CYP1A1
PPP2R5A	DAPK1		CTNNB1	CYP2E1	PRKN	SLC11A2
PPP2R5A	EIF2AK2		CTNNB1	CYP8B1	PRKN	GSTP1
PPP2R5A	FECH		CTNNB1	Cyp2d9 (includes others)	PRKN	SLC11A2
PPP2R5A	FKBP5		CTNNB1	SLC1A2	PTPA	CYP17A1
PPP2R5A	FOXP3		CTNNB1	ABCB1	PTPRD	Cyp2d26
PPP2R5A	GSK3B		CTNNB1	ABCD2	RAB3GAP1	GSTK1
PPP2R5A	HDAC4		CTNNB1	CYP1A1	RAF1	ABCD3
PPP2R5A	KSR1		CTNNB1	ABCD2	RBL2	GSTM3
PPP2R5A	MYC		CTR9	CYP1A1	RECQL4	ABCB1
PPP2R5A	PIN1		CUL3	GSTK1	RORC	ABCD2
PPP2R5A	PPP2CA		CUL3	ABCA1	RORC	ABCG5
PPP2R5A	PPP2CB		CUL3	ABCA1	RORC	CYP2A6 (includes others)
PPP2R5A	PPP2R2D		CUL4A	ABCD3	RORC	CYP2B6
PPP2R5D	MAP3K3		DAPK1	SLC2A4	RORC	CYP2C8
PPP2R5D	MAPK1		DDRGK1	CYP2C9	RORC	CYP2E1
PPP2R5D	GSK3B		DERL1	ABCC1	RORC	CYP2F1
PPP2R5D	GSK3B		DLG4	ABCA1	RORC	CYP3A5
PPP2R5D	MAP3K3		ECSIT	ABCC10	RORC	CYP4A11
PPP2R5D	MAPK1		ECSIT	CYP2C18	RORC	CYP8B1
PPP2R5D	ACY1		ECSIT	CYP2C8	RORC	Cyp2c54 (includes others)
PPP2R5D	ANKLE2		ECSIT	CYP2C9	RORC	Cyp2c70
PPP2R5D	ARL2		EGFR	ABCG2	RORC	Cyp3a25 (includes others)
PPP2R5D	ARNT		EGFR	SLC22A5	RORC	Cyp4a14
PPP2R5D	BHLHE40		EGFR	SLC4A7	RORC	GSTM2
PPP2R5D	BMP7		EGFR	ABCG2	RORC	GSTP1
PPP2R5D	CANX		EGFR	ABCA1	RORC	SLC15A4
PPP2R5D	CBX1		EGFR	ABCD3	RORC	SLC1A2
PPP2R5D	CBX5		EIF2AK2	CYP1A1	RORC	SULT2A1
PPP2R5D	CHEK2		EIF2AK4	CYP2C18	RORC	Sult1a1
PPP2R5D	CIP2A		EIF4E	SLC11A1	RORC	Sult3a1/Sult3a2
PPP2R5D	CLOCK		EIF4E	SLC2A5	RORC	SULT2A1
PPP2R5D	CRY1		EIF4EBP1	CYP2A6 (includes others)	RORC	SULT2A1
PPP2R5D	CTR9		ELAVL1	ABCA1	RPS28	ABCC6
PPP2R5D	CUL4A		ELAVL1	SLC25A11	RPS6KB1	SLC2A4
PPP2R5D	CUL4B		ELAVL1	SULT1C2	S100A8	SLC26A1
PPP2R5D	DDB1		ELAVL1	ABCA1	S100A8	SLC6A12
PPP2R5D	DDRGK1		ERK	ABCA1	S100A8	UGT1A6
PPP2R5D	DLG4		ERK	CYP1A1	S100A9	SLC26A1
PPP2R5D	DNAJC12		ERK	SLC4A7	S100A9	SLC6A12
PPP2R5D	Dppa3		ERK	SLC2A4	S100A9	UGT1A6
PPP2R5D	EFTUD2		ERK1/2	SLC9A1	SAT1	ABCB8
PPP2R5D	EIF2AK4		ERK1/2	ABCA1	SET	CYP17A1
PPP2R5D	FBXL3		ERK1/2	ABCC6	SHC1	GSTP1
PPP2R5D	FBXO7		ERK1/2	CYP17A1	SHC1	CYP2B6
PPP2R5D	FECH		ERK1/2	SLC9A1	SHC1	CYP3A5
PPP2R5D	GPR37		ERK1/2	SLC2A4	SIRT6	CYP2C18
PPP2R5D	GSK3B		ESR1	CYP17A1	SIRT6	SLC2A4
PPP2R5D	HOOK1		ESR1	ABCB1	SNAI1	SLC27A2
PPP2R5D	LNX1		ESR1	ABCB11	SNAI1	SLC29A1
PPP2R5D	LRIF1		ESR1	ABCC3	SNAI1	SLC27A2
PPP2R5D	MLH1		ESR1	ABCC5	SNRPG	SLC4A1AP
PPP2R5D	NTRK1		ESR1	ABCG2	SNRPG	SLC7A6OS
PPP2R5D	NXF1		ESR1	ABCG5	SOX2	ABCC3
PPP2R5D	PFN1		ESR1	CYP17A1	SOX2	ABCC6
PPP2R5D	PGRMC1		ESR1	CYP1A1	SOX2	ABCG2
PPP2R5D	PPP1CA		ESR1	CYP2E1	SOX2	CYP26A1
PPP2R5D	PPP2CA		ESR1	CYP2F1	SOX2	SLC44A1
PPP2R5D	PPP2CB		ESR1	CYP4A11	SOX2	SLC25A5
PPP2R5D	PPP2R2A		ESR1	CYP4A22	SQSTM1	CYP2A6 (includes others)
PPP2R5D	PPP2R2D		ESR1	CYP8B1	SQSTM1	CYP2B6
PPP2R5D	PPP2R5A		ESR1	Cyp4a14	SQSTM1	GSTM5
PPP2R5E	ERK		ESR1	Gsta4	SQSTM1	SLC25A10
PPP2R5E	NFkB (complex)		ESR1	SLC16A1	SQSTM1	SLC25A11
PPP2R5E	PP2A		ESR1	SLC16A3	SQSTM1	SLC25A3
PPP2R5E	FN1		ESR1	SLC25A36	SQSTM1	SLC2A4
PPP2R5E	ERK		ESR1	SLC2A12	STAU1	ABCD3
PPP2R5E	ELAVL1		ESR1	SLC2A4	STAU1	SLC16A1
PPP2R5E	ABI1		ESR1	SLC39A8	STAU1	SLC25A11
PPP2R5E	ACBD5		ESR1	SLC3A2	STAU1	SLC25A3
PPP2R5E	ADD3		ESR1	SLC44A1	STAU1	SLC25A5
PPP2R5E	ANKLE2		ESR1	SLC44A2	STRN3	SLC2A4
PPP2R5E	APP		ESR1	SLC6A6	SULT1C2	NOSIP
PPP2R5E	BHLHE40		ESR1	SLC6A8	SULT2A1	CTNNB1
PPP2R5E	BTRC		ESR1	SULT1C2	TCP1	SLC1A2
PPP2R5E	C12orf43		ESR1	UGT2B28	TCTN3	GSTK1
PPP2R5E	CANX		ESR1	ABCB1	TCTN3	SLC11A2
PPP2R5E	CBX1		ESR1	ABCG2	TCTN3	SLC30A6
PPP2R5E	CBX5		ESR1	CYP1A1	TCTN3	SLC33A1
PPP2R5E	CCND1		ESR1	CYP1B1	TCTN3	SLC37A4
PPP2R5E	CDK17		ESR1	CYP1B1	TCTN3	SLC6A8
PPP2R5E	CHEK2		ESR1	SLC3A2	TCTN3	SLC9A1
PPP2R5E	CLOCK		ESR1	ABCB1	TNS2	CYP2B6
PPP2R5E	CRY1		ESR1	ABCC5	TNS2	CYP3A5
PPP2R5E	CUL4A		ESR1	CYP1B1	TP53	ABCA1
PPP2R5E	CUL4B		ESR1	SLC2A4	TP53	ABCB1
PPP2R5E	DDB1		FANCD2	ABCG5	TP53	ABCB8
PPP2R5E	EGFR		FBXL3	ABCC1	TP53	ABCC1
PPP2R5E	ENO1		FECH	CYP1A2	TP53	ABCC2
PPP2R5E	ERGIC2		FECH	CYP27A1	TP53	ABCG2
PPP2R5E	ERGIC3		FECH	CYP2B6	TP53	CYP1A1
PPP2R5E	ESR1		FECH	CYP2C8	TP53	GSTM1
PPP2R5E	FECH		FECH	CYP2E1	TP53	GSTM5
PPP2R5E	FKBP5		FECH	CYP2F1	TP53	GSTP1
PPP2R5E	GTF2E1		FECH	CYP3A5	TP53	SLC16A1
PPP2R5E	HDGFL3		FECH	CYP4A11	TP53	SLC19A1
PPP2R5E	HTT		FECH	Cyp2d26	TP53	SLC25A13
PPP2R5E	KLF15		FECH	Cyp2d9 (includes others)	TP53	SLC2A12
PPP2R5E	KSR1		FECH	Cyp3a25 (includes others)	TP53	SLC2A4
PPP2R5E	MAPT		FECH	ABCB7	TP53	SLC6A6
PPP2R5E	NANOG		FECH	CYP1A2	TP53	ABCB1
PPP2R5E	NCOA1		FKBP5	SLC2A4	TP53	ABCC1
PPP2R5E	NOD2		FN1	SLC9A1	TP53	ABCB1
PPP2R5E	OGT		FOXC2	SLC2A4	TP53	SLC2A12
PP2A	CYP17A1		FOXP3	SLC16A3	TP53	SLC2A4
PP2A	CYP17A1		GPR37	ABCB8	TP53	SLC16A1
PPP2CA	CYP17A1		GRB2	ABCD2	TP53	SLC25A3
PPP2CB	ABCC6		GSK3B	SLC16A1	TP53	SLC25A5
PPP2R2D	GSTK1		GSK3B	SLC16A1	TP53	SLC29A1
